# Supplementary material for: Non-invasive methods to assess muscle function in dogs: A scoping review
Source: Front Vet Sci. 2023 Jan 30;10:1116854. doi: 10.3389/fvets.2023.1116854 (PMC9923109; doi:10.3389/fvets.2023.1116854)
Supplement: Appendix III — Documents for the clinical experts and experts in biomechanics (https://osf.io/gf64p). [file Table_1.xlsx]

## Sheet: Overall data extraction form
												Kinetics		Kinematics
Methods (concept)	Subjective evaluation (e.g. clinical examination)	Limb circumference	Muscle condition score (MCS/MMS)	Lameness / pain score /neuromuscular assessment score (= scoring systems)	Pressure algometry	Infrared thermography	Six-minutes walk test	Ultrasound	Electrical impedance myography (EIM)	Surface electromyography (sEMG)	Acoustic myography (AMG)	Force plates/ force transducer / instrumented carpet/ pressure walkway	Treadmill with force plates + camera	Goniometry	Accelerometry + pedometry	Video analysis no marksers	Markers + cameras	Markers + fluoroscopy	Covidence #	Author(s)	Publication title	Year of publication	Journal	Study population	Country of origin	Context (e.g. disease)	Research question/aim/purpose/objective/hypothesis	Details about the intervention type /method	Outcome /key findings	Comments
Kinetics													1						17✓	Abdelhadi J. et al.	Fore-Aft Ground Force Adaptations to Induced Forelimb Lameness in Walking and Trotting Dogs	2012	PLOS ONE	Beagles, 3 males and 4 females, 6.6±3.0 years, 16.5±2.8 kg	Germany	Induced forelimb lameness	Dogs unload the affected limb by producing a nose-up pitching moment via the exertion of a net-propulsive force when the lame limb is on the ground.	Lameness induced. Craniocaudal forces were measured using a four-belt treadmill system. GRF data were collected at 1,000 Hz with a force threshold set at 13 N	Compared with the sound condition, a net-propulsive force was produced by the lame diagonal limbs due to a reduced braking force in the affected forelimb
Six-minute test							1												29✓	Acosta A. R. et al.	Use of the six-minute walk test to characterize golden retriever muscular dystrophy	2016	Neuromuscular disorders	21 golden retrievers, 10 males, 11 females	Texas	Golder retriver muscular dystrophy (GRMD)	Can 6MWT be used as a biomarker of GRDM?	The 6MWT are assessed in dogs with and without GRDM at 3, 6 and 12 months of age. Furthermore, tibiotarsal joint extension and flexion force, eccentric contraction decrement and pelvic limb joint angles were measured.	GRMD dogs walked shorter at the 6MWT compared to normal dogs at the age of 6 and 12 month. But negative correlation with other tests?	The results here could be due to the cardiac muscle degeneration of GRMD.
EMG + kinematics (markers + cameras) + kinetics (force platforms in a runway)										1		1					1		41✓	Adrian C. P. et al	Gait and electromyographic alterations due to early onset of injury and eventual rupture of the cranial cruciate ligament in dogs: A pilot study	2019	Veterinary Surgery	Purpose-bred, 5 females, 1.6±1.0 years, 22.2 ± 4.9 kg	Colorado	CCLR	Identify relevant electromyography (EMG), kinematic, and kinetic changes (Three force platforms (AMTI) mounted in-series within the runway) in dogs with CCL injury	CCL injury induced. Surface EMG, joint kinematics, and ground reaction forces were assessed simultaneously at a trot at baseline, after the injury and a few times until 16 weeks after rupture.	After CCLR, stifle flexion angles decreased in both the injuried and not injuried limb. Hip joint ROM during stance decreased in the contralateral limb. Forces decreaced within the injuried limb. No significnt EMG-differences between limbs.
EMG + kinematics + kinetics (force plates, standing)										1		1					1		89✓	Alizadeh, M. et al	An EMG-driven biomechanical model of the canine cervical spine	2017	Journal of electromyography and kinesiology	1 male dog, 26 kg laboratory dog	Ohio	Canine cervical spine	Develop a canine specific EMG-driven cervical spine model that would be sensitive to dynamic physical exertions of the cervical spine and cabable of accurately predicting internal moments and spinal tissue loading profiles	Kinematics: Markers different places at the head/neck. Motion caption system.Kinetics: Force plates under the paws and a latex band attached to the head to meassure the force of pulling? sEMG on neck muscles.
Thigh circumference + kinematics (goniometer)		1		1										1					100✓	Altinkaya, N. et al	NEUROLOGICAL PHYSIOTHERAPY IN LABRADOR RETRIEVER DOG WITH PARAPARESIS: A CASE REPORT	2020	INTERNATIONAL JOURNAL OF PHYSIOTHERAPY	1 27 kg male dog, Labrador retriever	Turkey	a spinal cord injured dog with paraparesis	Explore the effectiveness of the sensorimotor rehabilitative physiotherapy program in a spinal cord injured dog with paraparesis	Neurological examinations including MFS. Range of motion obtained by goniometer, thigh circumference and the distance between the greater trochanter and patella was measured. Neuromuscular electrical stimulation was applied to the muscles to improve muscle mass.	7th-week reevaluation: the dog could stand more than 60 seconds and began to walk independently. Increased thigh circumference from 31 cm to 36 cm. Canine Acute Pain Scale.
Kinematics (biplanar x-ray fluoroscopy + marker-based) + kinetics (instrumented quad-band treadmill)													1				1	1	122✓	Andrada, E. et al	Three-dimensional inverse dynamics of the forelimb of Beagles at a walk and trot	2017	American Journal of Veterinary Research	5 healthy adult Beagles	Germany	forelimb analysis	Perform 3-D inverse dynamics analysis of the entire forelimb of healthy dogs during a walk and trot.	The left forelimb was instrumented with 19 reflective markers. Inverse dynamics were computed for each dog during a walk and trot on the basis of data obtained from an infrared motion-capture system and instrumented quad-band treadmill.	Segmental angles, torque, and power patterns were described for the scapula, humerus, ulna, and carpus segments in body frame. For the scapula and humerus, the kinematics and dynamics determined from fluoroscopy-based data varied substantially from those determined from the marker-based data.
EMG + kinematic (video film)										1						1			142✓	Araujo, J.F. et al	Electromyographic analysis of the gait cycle phases of boxer dogs	2016	Arquivo Brasileiro de Medicina Veterinária e Zootecnia	7 healthy boxers, 5 females, 2 males	Brazil	Limb EMG-analysis of boxers	Describe the phases of canine gait and the muscle activation of healthy Boxer dogs during the gait cycle by means of surface electromyography	The electromyographic evaluation was conducted on the thoracic limb and the ipsilateral pelvic limb of each dog, while walking on a treadmill. sEMG was recorded from the biceps brachii, triceps brachii, brachiocephalic, rectus femoris, semitendinosus, semimembranosus, and superficial gluteal muscles	A positive correlation was found between the rectus femoris and biceps brachii (r= 0.81); superficial gluteal and triceps brachii (r= 0.69); semitendinosus-semimembranosus and biceps brachii (r= 0.76); and rectus femoris and semitendinosus and semimembranosus muscle groups (r=0.99)	The video filming was to record the anatomical position of the thorcic limb and the pelvic limb in each phase of the gait cycle when measuring EMG
Gait quality using 3D-accelerometry				1											1				266✓	Barthelemy, I. et al.	Effects of an Immunosuppressive Treatment in the GRMD Dog Model of Duchenne Muscular Dystrophy	2012	PLoS one	GRMD dogs, 7 treated and 14 untreated	France	Golden retriever muscular dystrophy	investigate the specific effect of the association of cyclosporine A and a corticosteroid, prednisolone, in the GRMD dog model.	GRMD dogs were treated with an association of cyclosporine A (immunosuppressive dosage) and prednisolone (2 mg/kg/d) during 7 months, from 2 to 9 months of age	The gait quality as assessed by 3D-accelerometry was dramatically improved. This was consistent with the evolution of other parameters towards a significant improvement, such as the clinical motor score.	UETM Scoring sheet for the canine dystrophic phenotype. According to the severity of the symptom, each item was graded from 0 to 2, 0 corresponding to the absence of symptoms and 2 to maximum severity, with a list of 11 items.
Kinematics (ROM by goniometer) + kinetics (pressure sensitive walkway, Tekscan) + muscle circumference		1		1								1		1					267✓	Barthelemy, N. P. et al.	Short- and Long-Term Outcomes After Arthroscopic Treatment of Young Large Breed Dogs With Medial Compartment Disease of the Elbow	2014	Veterinary Surgery	15 medium-large breeds <3 years.	Illinois	Medial coronoid process disease in one or both elbows	Report short‐ and long‐term outcomes after arthroscopic treatment in young large breed dogs affected by medial coronoid process disease (MCPD)	Variables recorded before, 6 weeks, and _x0002_23 months after surgery(by arthroscopy) includeded e.g muscle circumference (at the level of the distal third of the humerus with the dog in a standing position), range of motion (ROM) of the elbow joint (by goniometer), and the load distribution of vertical ground reaction forces between thoracic and pelvic limbs (on a pressure sensitive walkway)	A greater load distribution to the pelvic limbs was identified preoperatively in dogs with radioulnar incongruity than in dogs with congruent elbows. Load distribution was not significantly improved at 6 weeks compared with preoperatively. Muscle circumference and vertical impulse distributions were improved at long‐term evaluation
Muscle athropy + lameness + kinematics (ROM) (all subjective evaluated)	1																		270✓	Bashiri, A. et al.	Clinical and radiological evaluation of modified DARthroplasty using rib allograft impregnated with the mesenchymal cells & PRP in dogs	2020	Iranian Journal of Veterinary Medicine	12 neutered male mongrel dogs (approx. 22 kg)	Iran	Hip dysplasia	Investigate the radiographic and clinical changes after transplanting the allograft in the treatment of hip dysplasia	Transplanting the rib allograft. Clinical variables evaluted subjectively included among others gait observation for lamenes, muscle atrophy and hip extension (ROM)	No muscle atrophy and no pain after surgery..	Only subjectively evaluated without validated techniques
MCS			1																278✓	Bay, P. L. et al.	Prevalence of cachexia in dogs with congestive heart failure	2017	Journal of Cachexia, Sarcopenia and Muscle	196 dogs with congestive heart failure	Massachusetts	Congestive heart failure	Determine prevalence of cardiac cachexia in dogs with CHF due to acquired heart disease	Muscle condition was categorized using the World Small Animal Veterinary Association scoring system as normal muscle, mild muscle loss, moderate muscle loss, or severe muscle loss. Results: Med	muscle loss was identified in 48.0% of dogs: Mild muscle loss: 73/196 (37.3%), moderate muscle loss: 14/196 (7.1%), and severe muscle loss: 7/196 (3.6%). 52.0% of dogs were assessed to have normal muscle.
Kinetics (Tekscan mat) + kinematics (reflective markers and high speed camera)												1					1		342✓	Blake, S. et al	Kinematics and kinetics of dogs completing jump and A-frame exercises	2021	Comparative Exercise Physiology	14 German Sherperds (13 males, 1 female)	England	Police dogs	Examine objective varibables that may contribute to high rate of early retirement and understand the forces	55 cm jump hurdle and an A-frame, measured at walk and trot. Kinematics: Reflective markers and high speed camera. Kinetics: Peak vertical force, mean vertical ground reaction force and contact pressure measurements on a Tekscan mat.	Afgility equipment generates greater forces through the musculosceletal system and requires a greater ROM.
Kinematics (Self-reflective markers and a high-speed camera) + sEMG (+kinetics (GRF, treadmill with force plates))										1			1				1		351✓	Bockstahler, B. et al	Pelvic Limb Kinematics and Surface Electromyography of the Vastus Lateralis, Biceps Femoris, and Gluteus Medius Muscle in Dogs with Hip Osteoarthritis	2012	Veterinary Surgery	17 dogs (10 with OA and obvious lameness, 7 sound)	Austria	Sound dogs and dogs with hip osteoarthritis (OA)	To measure the activity patterns of the vastus lateralis (VL), biceps femoris, and gluteus medius (GM) muscle at a walk in sound dogs and dogs with hip osteoarthritis (OA). We hypothesized that the muscles of dogs with hip OA would have a different activity pattern than the muscles of sound dogs.	All measurements were performed on walking dogs. Maximal, minimal, and mean values of the joint angles were evaluated, together with the surface EMG data. Kinetics (treadmill with force plates): Peak vertical force (PFz), mean vertical force (MFz), vertical impulse (IFz) ad weight distibution (asymmetry).	In all muscles investigated, mean activity was significantly decreased during the early swing phase in dogs with hip OA. The VL and GM muscle of the clinically worse pelvic limb had significantly higher activity than the contralateral pelvic limb during early stance.
Bite force (force transducer) + filming												1				1			399✓	Brassard, C. et al.	Bite force and its relationship to jaw shape in domestic dogs	2020	Journal of Experimental Biology	3 pure-breed Belgian shepherd dogs (Malinois)	France	Bite force	we aimed to describe the relationships between the overall skull morphology and bite force.	3D-biomechanical model based on dissection data to estimate the bite force of 47 dogs of various breeds at several bite points and gape angles. In vivo bite force for three Belgian shepherd dogs was used to validate our model.	The model output shows that bite force is rather variable in dogs and that dogs bite harder on the molar teeth and at lower gape angles.
sEMG (+ kinetics (treadmill with force plates) + kinematics (marker + cameras))										1			1				1		410✓	Breitfuss, K. et al	Surface Electromyography of the Vastus Lateralis, Biceps Femoris, and Gluteus Medius Muscle in Sound Dogs During Walking and Specific Physiotherapeutic Exercises	2015	Veterinary surgery	10 dogs (4 Labrador Retrievers, 3 Border Collies, 1 Golden Retriever, 1 Australian shepherd, and 1 German Shorthaired Pointer)	Austria	Sound dogs	Analyze the muscle activity patterns of the vastus lateralis (VL), biceps femoris (BF), and gluteus medius (GM) during walking and specific physiotherapeutic exercises. Results should guide clinicians in selection of specific exercises that may strengthen BF, GM, and VL in dogs during physical rehabilitation.	sEMG was performed during walking and exercises (11% incline and decline, walking over cavaletti) within a defined study area. The maximal, minimal, and mean muscle potentials reflecting activity during each motion cycle were compared among the exercises. Kinetic measurements (Peak vertical force (PFz), vertical impulse (IFz), and mean vertical force (MFz)) were performed to exclude any lameness.…	During swing phase, maximal vastus lateralis activity was higher during cavaletti walking compared with walking over ground or incline. Cavaletti and incline walking exercises increases the vastus lateralis and gleteus medius muscle. activity
Kinetics (single force platform) + kinematics (reflective markers)												1					1		443✓	Brown, N.P. et al	Development of a canine stifle computer model to evaluate cranial cruciate ligament deficiencys	2013	Journal of Mechanics in Medicine and Biology	1 dog, Golden Retriever male	North Carolina	CCLR dog model	Develop a three-dimensional (3D) quasi-static rigid body canine pelvic limb computer model simulating a cranial cruciate ligament (CrCL) intact and CrCL-deficient stifle during walking stance to describe stifle biomechanics	Skeletal geometry and ligament anatomy determined from computed tomography (CT), optimized muscle forces, motion capture kinematics, and force platform ground reaction forces were used to develop the model. CT part excluded.	The CrCL was found to be the primary intact stifle load-bearing ligament, and the caudal cruciate ligament was the primary CrCL-deficient stifle load-bearing ligament.
Kinetics (two force platforms) + kinematics (markers + cameras)												1					1		444✓	Brown, N.P. et al	Development of a Canine Rigid Body Musculoskeletal Computer Model to Evaluate Gait	2020	FRONTIERS IN BIOENGINEERING AND BIOTECHNOLOGY	1 dog, Dachshund female	Kentucky	Chondrodystrophic dwarf breeds	Develop a dynamic rigid body musculoskeletal model of the pelvis and pelvic limbs in a healthy chondrodystrophic dog evaluated with kinematics and kinetics during gait, and to describe pelvic limb muscle activation patterns and forces during gait.	Kinetics: Ground reaction forces measured. During each trial, the canine subject traversed the force platforms so that each pelvic limb paw contacted a separate force platform. Kinematics: Markers + motion capture tracking system equipped with 10 infrared cameras	The musculoskeletal computer model accurately replicated experimental canine angular kinematics associated with gait and was used to predict muscle activation patterns and forces. Thus, musculoskeletal modeling allows for quantification of measures such as muscle forces that are difficult or impossible to measure in vivo.
Muscle atrophy + kinematics (ROM) (both only by physical examination)	1																		539✓	Castelli, E. et al	Custom acetabular prosthesis for total hip replacement: A case report in a dog with acetabular bone loss after femoral head and neck ostectomy	2019	Veterinary Surgery	1 case, Labrador Retriever, 10 years, male	Switzerland	Femoral head and neck ostectomy	Describe the application of a custom acetabular prosthesis (CAP) for total hip replacement (THR) in a dog 20 months after femoral head and neck ostectomy (FHNO)	The orthopedic examination revealed right hind limb muscle atrophy. Extension and abduction of the right hip elicited pain and crepitus. The right hip joint had a decreased range of motion, with an estimated angle of exten sion of 90 degrees.	See intervention to the left. After surgery: Severe tension of the iliopsoas, quadriceps, and adductor muscles was present. The gait abnormalities were attributed to persistent severe muscular tension.	Outcome assessments may have been susceptible to inaccuracy because of the subjective perspectives. The use of a standardized objective methodology, such as repeated measurements of hip joint kinematics and hind limb muscle volume, and the use of validated owner questionnaire, would have provided more objective data for outcome judgment
kinematics (2D with cameras )										1						1	1		544✓	Catavitello, G. et al	Planar covariation of hindlimb and forelimb elevation angles during terrestrial and aquatic locomotion of dogs	2015	PloS One	6 healthy dogs (3 Labradors Retrievers and 3 Golden Retrievers)	Italy	Healthy dogs	Compare the inter-segmental coordination pattern during various forms of quadrupedal locomotion. To this end, we recorded the kinematics of different gaits (walk, trot, gallop, and swim) of six dogs	dogs walked, trotted and galloped. For galloping and swimming, the dogs ran and swam alone. For the asymmetrical gait (gallop), we analyzed separately the gaits in which the limb was acting as either the trailing limb (i.e. the first limb to touch down) or the leading limb (i.e. the second limb to touch down).	inter-limb coordination, with gait patterns ranging from a lateral sequence of footfalls during walking to a diagonal sequence in swimming. Despite these differences, the planar law of inter-segmental coordination was maintained across different gaits in both forelimbs and hindlimbs.
six-minute walk test + pedometer							1								1				548✓	Cerda-Gonzalez, S. et al	Noninvasive Assessment of Neuromuscular Disease in Dogs: Use of the 6-minute Walk Test to Assess Submaximal Exercise Tolerance in Dogs with Centronuclear Myopathy	2016	Journal of Veterinary Internal Medicine	8 Labrador Retrievers, purpose-bred with centronuclear myopathy mutations	New York	Centronuclear Myopathy	To examine whether dogs with CNM would walk shorter distances and have lower pedometer readings after 6MWT than their nondiseased littermates	At the start of testing, each animal was fitted with a pedometer, a timer was started, and dogs were allowed to walk at their own pace for 6 minutes. Distance walked and pedometer read_x0002_ings were recorded.	Degree of paresis varied among affected dogs, and was reflected by significant differences in distance walked between CNM-affected dogs and those with clear and carrier genotypes (P = .048).
Muscle condition score (MCS)			1																626✓	Christmann, U. et al	Effectiveness of a New Weight Management Food to Achieve Weight Loss and Maintenance in Client-owned Obese Dogs	2015	International Journal of Applied Research in Veterinary Medicine	162 overweight dogs	Virginia	Overweight dogs	To evaluate weight loss and maintenance parameters in dogs fed a new weight management food (NWMF)	Monthly follow-up evaluations (for 6 months) encompassed determi_x0002_nation of BW, body condition score (BCS), body fat index (BFI), muscle condition score. Muscle condition score (MCS): using visual examination and palpation over the temporal bones, scapulae, ribs, lumbar vertebrae and pelvic bones.	The muscle condition score (MCS) decreased progressively over time compared to base_x0002_line in the group of dogs that lost weight.
Lameness evaluation + ultrasound	1							1											743✓	De Arruda Mestieri, M. L. et al	Ultrasonographic diagnosis of bilateral partial rupture of the infraspinatus muscle in a racing greyhound	2021	Revista Brasileira de Medicina Veterinaria	1 case, Greyhound, 3 years, male	Brazil	Muscle rupture	Describe the ultrasonographic findings of bilateral partial rupture of the infraspinatus muscle in a racing Greyhound.	Presence of lameness was not observed. Pain and discomfort were bilaterally evidenced only during palpation of the infraspinatus fossa region. Ultrasonographic examination (Figure 1) revealed muscle fiber discontinuity, interspersed with indefinite margins of hypoechoic areas at the deepest parts of the infraspinatus muscle.	See intervention…
Muscle score + lameness score			1	1															748✓	De Barros, L. P. et al	Prospective clinical assessment of tibial tuberosity advancement for the treatment of cranial cruciate ligament rupture in dogs	2018	Acta Cirurgica Brasileira	18 dogs (8 males, 10 females)	Brazil	Cranial Cruciate ligament rupture	Clinically assess dogs that underwent TTA six months previously.	Orthopedic examination, including lameness score (range 0-4), muscle atrophy, crepitation on manipulation, cranial drawer, and tibial compression test.	Muscular atrophy was not observed in 62% (13/21), while mild atrophy was observed in 19% (4/21), and moderate in 19% (4/21). The mean score and standard deviation regarding muscular atrophy were 0.95 (± 1.56).
Ultrasound (muscle diameter) + thigh circumference + kinematics (goniometer)		1		1				1						1					790✓	de Oliveira Reusing, M. S. et al	Effects of hydrotherapy and low-level laser therapy in canine hip dysplasia: A randomized, prospective, blinded clinical study	2021	Revue Veterinaire Clinique	32 dogs (16 males, 16 females)	Brazil	Hip dysplasia	Evaluate low-level laser therapy and hydrotherapy on impaired hindlimb function in dogs with hip dysplasia	Dogs were randomly divided into 4 groups (A: conventional, B: laser-therapy, C: hydrotherapy, D: combination). Bilateral measurements of vastus lateralis, biceps femoris and gluteus medius muscles thickness were obtained by ultrasonography + thigh circumference + bilateral goniometric measurements of flexion, extension and abduction of the hip. And canine brief pain inventory form to the owners.	Differences between the groups were found for some of the measurements (see paper). A decrease in the thigh circumference for group A. In general better joint motion and musculature maintenance for both physiotherapy modalities compared with the conventional group.
3D Kinematics (20 reflective markers, 6 cameras)																	1		801✓	De Souza, M. C. et al	Kinematics of healthy American Pit Bull Terrier dogs	2021	Veterinarni Medicina	11 healthy American Pit Bull Terriers (4 males, 7 females)he	Brazil	Healthy American Pit Bull Terriers	Establish kinematic data on the gait of clinically healthy dogs of the American Pit Bull Terrier breed and to contribute to the understanding of the locomotion.	Each dog had twenty spherical reflective markers (1.5 cm in diameter), positioned on the skin. The movements analysed during the gait phases were the flexion, extension, range of motion (ROM), angle at the moment of the support phase, stride length and velocity.	Comparing the angles between walking and trotting, there were more expressive differences for the pelvic limb joints. There was no difference between the left and right sides at all of the joint angles of the pelvic limbs during walking and trotting. Therefore, the movement of the pelvic limb is symmetrical in both trotting and walking
Ultrasound								1											902✓	dos Santos, B. G. et al	Focal myositis associated with Leishmania spp. infection in a dog - diagnostic approach	2021	CIENCIA RURAL	1 case, French Bulldog, female	Brazil	Focal myositis (Leishmania)	describe a case of lumbar myositis in a dog caused by Leishmania infection, highlighting this disease as a relevant differential diagnosis in cases of muscle skeletal disorders in dogs from endemics areas.	To evaluate the lumbar disorder, ultrasonography using linear transducer with 12 MHz was performed	The images showed loss of muscle fiber pattern, presence of anechoic material (liquid) interspersed into muscle fibers, suggesting inflammatory process, localized infection (abscess) or hematoma. It is important to highlight the ultrasonographic appearance and direct parasitological diagnoses in this case.
Gait (subjective)	1																		988✓	Elbertse, Y. et al	Recovery of walking after an IVDD without DPP with adipose derived mesenchymal stem cells	2018	Acta Veterinaria Scandinavica	1 case, English Stafforshire Terrier, 2 years old, female	Netherlands	Rehab after intervertebral disc disease	Evaluate whether adipose derived stem cells improve the rehab outcome (gait etc.) of this case	We started ground walking. Initially, the feet had to be placed forward by hand.	Standing time improved (shown in table 2). After one treatment the dog could walk for 45 min.
Kinetic (instrumented carpet) + kinematics (markers + camera)												1					1		1000✓	Elverman, M. et al	Long-term effects of systemic gene therapy in a canine model of myotubular myopathy	2017	Muscle and Nerve	2 XLMTM-dogs, 2 wildtype male dogs, 3 carrier female dogs, followed from 8 weeks to 4 years	Washington	X-linked myotubular myopathy (XLMTM)	We report here the long-term follow-up of two dogs initially treated by loco-regional (quasi-sys_x0002_temic) perfusion with AAV8-MTM1.22.	Gait analysis with the instrumented carpet provided measures of gait speed, stride length, stride time, step length, step time, and stance time. Gait analysis with video motion capture provided measures of gait speed, stride length, and stride time.	At 2 years: mean hindlimb lengths were 18.5 cm for XLMTM dogs and 17.5 (0.4) cm for carrier controls. At 3 years: mean hindlimb lengths were 18 cm for XLMTM dogs and 15 cm for carrier controls. By 4 years: XLMTM dogs demonstrated longer hindlimb lengths (18.4 vs. 17 cm) compared with their age matched carrier controls. Before infusion, gait speed in XLMTM dogs was slightly reduced at 8 weeks of a…
MMS			1																1038✓	Fabretti, A. K. et al	Laboratory profile of malnutrition in hospitalized dogs	2021	SEMINA-CIENCIAS AGRARIAS	3 groups of dogs (96, 80, 70 dogs)	Brazil	Malnutrition	Evaluate the correlations between several laboratory variables with the nutrional status of hospitalized dogs.	Patients with BCS ≤ 3 and MMS ≤ 2 were considered malnourished.	Group G1: the low lean mass (MMS ≤ 2) was 14.58% (14/96). G2: the low lean mass was 37.50% (30/80). G3: In this group, 40% were thin (28/70), and 80% had low muscle mass (56/70).
Thermal imaging						1													1053✓	Farley, C. M. et al	Thermal Imaging Following Exercise in Working Dogs	2021	Frontiers in Veterinary Science	9 dogs ( 3 German Shepherds, 6 Labrador Retrievers)	Philadelphia	Working dogs	It is hypothesized that the circulation, visualized by infrared thermal imagery, of dog muscles following treadmill exercise would be different than that following rubble search, due to the different movement patterns required for the two activities.	The study lasted for a period of 14 weeks. Each week the two groups would either do treadmill or rubble searches as their activity for that week. A digital thermal imaging device was used to obtain images of the standing dog from the dorsal, left and right lateral, rostral, and caudal perspectives. For each dog on each day 1T was calculated as the average temperature of each muscle region post-ac…	The linear regression of treadmill data over the course of the study, found a trend of decreasing 1T over study time. Using the two-way ANOVA for the week 2 search and treadmill data, no detectable difference was found between the 1T during search vs. treadmill for any muscle region.
Kinetics (treadmill with force-plates)													1						1099✓	Fischer, S. et al	Compensatory load redistribution in walking and trotting dogs with limb lameness	2013	Veterinary Journal	8 beagles with induced himdlimb lameness	Germany	Hindlimb lameness	Determine changes occuring in the vertical GRF as well as the gait parameters in all four limbs (before and after induction af hindlimb lameness).	Lameness induced by putting a small sphere underneath the paw of the right hindlimb. Dogs walking on a treadmill with force plates (measure vertical GRF)	Vertical force was decreased in the ipsilateral forelimb and increased in the contralateral hindlimb etc…
sEMG + (kinetics, treadmill with force plates -results not mentioned)										1									1101✓	Fischer, S. et al	Adaptations in muscle activity to induced, short-term hindlimb lameness in trotting dogs	2013	PloS One	8 beagles with induced himdlimb lameness	Germany	Hindlimb lameness	Evaluate the changes in muscle activity in adaptation to a moderate, short-term, weight-bearing hindlimb lameness in two leg and one back muscle using surface electromyography (SEMG). We expected the activity of the lumbar epaxial muscles (i.e., the m. longissimus dorsi) to be significantly different after lameness was induced.	To gain insight into the changes in muscles function in adaptation to reduced limb loading, we recorded the activity of two limb and one back muscle in dogs before and after a moderate weight-bearing hindlimb lameness. sEMG-recordings of the m. triceps brachii, the m. vastus lateralis and the m. longissimus dorsi were obtained before and after lameness was induced, bilaterally while the dogs trot…	In the ipsilateral m. vastus lateralis, peak activity and integrated SEMG area were decreased, while they were significantly increased in the contralateral hindlimb.
Kinematics (weight distribution)												1							1102✓	Fish, F. E. et al	A 60:40 split: Differential mass support in dogs	2021	ANATOMICAL RECORD-ADVANCES IN INTEGRATIVE ANATOMY AND EVOLUTIONARY BIOLOGY	552 dogs (123 breeds)	Pennsylvania	Mass support	Examine the mass distribution between the fore and hind limbs of dogs spanning a large range of body masses and breeds	A dog was weighed first with their forefeet on the scale and then reversed with just its hind feet on the scale. To keep the dog level on the scale, a Styrofoam pad of equivalent height with the scale supported the pair of legs not on the scale. The combined mass of the mea_x0002_sure of the forelegs and hind legs was considered the total mass of the dog	The overall “grand” mean proportion of mass on the forelegs to the total mass was 60.4%
Thigh circumference + kinetics (pressure sensitive walkway)		1										1							1134✓	Frank, I. et al	Diagnostic Ultrasound Detection of Changes in Femoral Muscle Mass Recovery after Tibial Plateau Levelling Osteotomy in Dogs	2019	Veterinary and Comparative Orthopaedics and Traumatology	7 dogs after TPLO	Colorado	Tibial pleateau levelling osteotomy (TPLO)	Develop a clinically feasible US protocol that can detect changes in thigh muscle mass in dogs after stifle surgery, as a potential alternative to manual thigh circumferemce (TC).	Manual TC measurements (in mm) at each location were acquired in triplicate. A pressure sensitive walkway, Tekscan Animal Walkway, was used at the beginning of each visit. Ground reaction forces (GRF, includ ing peak vertical force [PVF], vertical impulse [VI]) as well as the percentage of body weight distribution (%BWD) were measured.	All GRF (PVF, VI and %BWD measurements) of the affected hind limb were significantly improved (p < 0.01) throughout the study period (results shown in table). Manual thigh circumference measurements did not detect significant muscle loss or gain between any time points. Manual thigh circumference values showed strong relation to CT and weak relation to the various US measurements.	US part excluded because of anaesthesia.
Visual gait examination and lameness (not scored)	1																		1136✓	Frank, I. et al.	Fluorine-18-fluoro-2-deoxy-d-glucose PET-CT aids in detection of soft-tissue injuries for dogs with thoracic or pelvic limb lamenes	2019	Veterinary radiology & ultrasound	Twenty-five client-owned dogs	Colorado	Pelvic limb lameness	To evaluate FDG PET-CT findings in 25 client-owned dogs with inconclusive origin of thoracic or pelvic limb lameness	PET-CT in anaesthesia. Visual gait examination and were assigned a subjective degree of lameness.	Sixty percent (n = 15/25) of cases were presented with unilateral (n = 11) or bilateral (n = 4) thoracic limb lameness, 24% (n = 6/25) with unilateral (n = 5) or bilateral pelvic limb lameness and 16% (4/25) with a combination of both thoracic and pelvic limb lameness
3D accelerometric gait analysis using linear discriminant analysis (LDA)															1				1143✓	Fraysse, B. et al	Gait characterization in golden retriever muscular dystrophy dogs using linear discriminant analysis	2017	BMC Musculoskeletal Disorders	28 dogs (8 healthy, 20 GRMD dogs)	France	Golder retriever muscular dystrophy (GRMD)	Assess the capacity of discriminant analysis (DA) to evaluate gait, detect functional alterations, and evaluate treatment benefits during the growth period in GRMD dogs.	Seven accelerometric parameters were analysed using linear discriminant analysis (LDA). Manipulation of the dependent and independent variables produced three distinct models. The ability of each model to detect gait alterations and their pattern change with age was tested using a leave-one-out cross-validation approach.	Selecting genotype (healthy or GRMD) as the dependent variable resulted in a model (Model 1) allowing a good discrimination between the gait phenotype of GRMD and healthy dogs. However, this model was not sufficiently representative of the disease progression. In Model 2, age in months was added as a supplementary dependent variable (GRMD_2 to GRMD_12 and Healthy_2 to Healthy_9.5), resulting in a…
MCS + ultrasound + forelimb circumference (FLEMS) + MRI		1	1					1											1145✓	Freeman, L. M. et al	Evaluation of the use of muscle condition score and ultrasonographic measurements for assessment of muscle mass in dogs	2019	American journal of veterinary research	40 dogs, 3-16 years old (20 of them being Beagles)	Massachusetts	Muscle mass assessment	To evaluate repeatability and reproducibility of muscle condition score (MCS) in dogs with various degrees of muscle loss; to compare MCS, muscle ultrasonographic measurements, and quantitative magnetic resonance (QMR) measurements; and to identify cutoff values for ultrasonographic measurements of muscle that can be used to identify dogs with cachexia and sarcopenia.	MCS: 4 raters evaluated and scored all 40 dogs 3 separate times. QMR: Each unsedated dog was placed in a polymethylmeth acrylate crate for minimum movement. Ultrasound: Muscle height was measured on all dogs by 1 investigator.	For both interrater and intrarater agreement, κ coefficients were higher for dogs with normal muscle mass and severe muscle loss and lower for dogs with mild and moderate muscle loss. The MCS was significantly correlated with age (r = –0.62), vertebral epaxial muscle score (VEMS; r = 0.71), forelimb epaxial muscle score (FLEMS; r = 0.58), and BCS (r = 0.73), and VEMS was significantly correlated …	Here MRI is without sedation, but only possible with trained animal research dogs. Radiography to calculate a ratio of the muscle height to the T4 length (VEMS).
MCS			1																1147✓	Freeman, L. M. et al	Pilot study of a myostatin antagonist in dogs with cardiac cachexia	2015	Journal of Veterinary Cardiology	7 dogs with congestive heart failure (CHF) and cardiac cachexia	Massachusetts	Cardiac cachexia	Evaluate a dog-specific myostatin antagonist to test its safety and efficacy in dogs with CHF and cachexia.	MCS as an endpoint.	The change overall in MCS was not significant from baseline to week 4.
MCS + ultrasound			1					1											1149✓	Freeman, L. M. et al	Quantitative assessment of muscle in dogs using a vertebral epaxial muscle score	2017	The Canadian Journal of Veterinary Research	38 dogs	Massachusetts	Muscle mass	The primary objective of this study, therefore, was to assess the validity of this ultrasound technique for assessment of muscle mass in healthy dogs of varying sizes and shapes. A secondary objective was to evaluate the variability and reproducibility of this ultrasound method within and between observers in a subpopulation of dogs.	Dogs were also assigned a body condition score (BCS; on a 9-point scale) (11) and muscle condition score. The 4th vertebra was selected as it is less subject to distortion in ascer taining size from a radiograph than other vertebrae and because T4 is also employed in assessing cardiac size with the Vertebral Heart Scale (12). Three measurements of the maximal right epaxial muscle height (cm) were…	All dogs had a normal muscle condition score. There was no significant difference for height/T4 (P = 0.10) among breeds, but breeds were significantly different in area/T4 (P , 0.001).
sEMG + kinetics										1			1						1165✓	Fuchs, A. et al	Limb and back muscle activity adaptations to tripedal locomotion in dogs	2015	Journal of experimental zoology. Part A, Ecological genetics and physiology	9 healthy Beagles	Germany	Tripedal locomotion (one hindleg is being tyed up)	The goal of this study was to investigate the impact of the complete loss of a hindlimb's function on the activity patterns of two limb and one back extensor muscles and compare their activity patterns before and after the loss of the right hindlimb was simulated (i.e., by tying the leg up to the body). we expected a significant increase in the recruitment of the m. vastus lateralis and that the …	All dogs underwent an orthopedic examination as well as gait analysis (instrumented four belt treadmill) prior to data collection and simultaneous with sEMG. we studied the m. triceps brachii, the m. vastus lateralis, and the m. longissimus dorsi using surface electromyography. We compared the timing and the level of recruitment before and after the loss of a hindlimb was simulated.	Both the intensity and the timing of the activity changed significantly in the m. vastus lateralis of the remaining hindlimb, consistent with this limb bearing a greater proportion of the body weight. In accordance with the greater body weight supported by the forelimbs, the m. triceps brachii showed first and foremost an increased level of excitation.
AMG											1								1168✓	Fuglsang-Damgaard, L. H. et al	Altered muscle activation in agility dogs performing warm-up exercises: an acoustic myography study	2021	Comparative exercise physiology	14 dogs (8 females, 6 males)	Denmark	Agility dogs	Investigate the effects of warm_x0002_up on two major muscles involved in canine locomotion and to evaluate if the duration of the warm-up program (5, 10 or 15 min) influenced the results.	The first AMG recording was made before the warm-up exercises began. Hereafter, AMG recordings were made at the end of each 5 min warm-up period, until a total of four AMG recordings had been collected for each dog. Each 5 min session consisted of specific agility tricks. AMG sensors with a diameter of 50 mm were used to measure the AMG signals of m. triceps brachii (TB) and m. gluteus superficia…	The dogs used TB more efficiently after 5 min (P<0.05), 10 min (P<0.05) and 15 min (P<0.001) of exercise compared to pre-warm-up values. No changes were found in the activity of GS. For well-trained dogs, TB recruited fewer muscle fibres after 10 and 15 min of warm-up compared to dogs that trained less than 1 h weekly (P<0.03). For dogs with more than 2 years of experience,
Kinetics (chronometer (velocity) + force plate (GRF)) + kinematics (markers + camera)												1					1		1184✓	Gaiad, T. P. et al	Motor Physical Therapy Affects Muscle Collagen Type I and Decreases Gait Speed in Dystrophin-Deficient Dogs	2014	PloS One	4 GRMD dogs, 5 months old	Brazil	Golder retriver muscular dystrophy (GRMD)	Investigate the effect of an active walking exercise protocol in dystrophin-deficient dogs using morphological analyses and kinematic and dynamic quantitative assessment tools.	During 12 weeks, two GRMD animals underwent exercise training and were named TD (Treated dog 1 – TD1 and Treated dog 2 – TD2). Other 2 dogs had maintained their routine of activities of daily living and were named CD (Control dog 1 - CD1 and Control dog 2 - CD2). During physical therapy (PT) sessions, velocity was recorded using a chronometer. Thirteen retro-reflective markers (3M) were placed on…	Angular displacement of shoulder, elbow, carpal, hip, stifle and tarsal joint and vertical (Fy), mediolateral (Fz) and craniocaudal (Fx) ground reaction forces (GRF) were assessed. Control dogs which maintained their routine of activities of daily living seem to have found a better balance between movement and preservation of motor function. Velocity of gait of TD1 and TD2 have been slower at t1 …
Ultrasound + subjective (gait, muscle palpation) + VAS	1			1				1											1238✓	Gibson, M.A. et al	Semitendinosus myopathy and treatment with adipose-derived stem cells in working German shepherd police dogs	2017	Canadian Veterinary Journal	11 German Shepherd police dogs	Pennsylvania	Semitendinosus myopathy	Hypothesized that by treating semitendinosus muscle tears with adipose-derived mesenchymal stem cells (MSC), the degree of scar tissue formation within the muscle would be reduced, and the affected dogs would be able to return to normal activity.	All dogs underwent an initial ultrasound examination of the affected limb. Any lesions identified were mea sured in length and/or width and given a visual description in regard to disruption of fiber pattern and evidence of scar tissue formation.	Each of the 11 cases of semitendinosus myopathy had a short stride in the affected limb, circumduction of the affected limb during ambulation, and a palpably enlarged and painful semi_x0002_tendinosus muscle. In 8 of 10 cases, initial ultrasonographic findings of the semitendinosus muscle included hypervascularization of swollen areas near the origin of the semitendinosus muscle, hypoechoic fluid…	Visual Assessment Score (VAS)
Motor function scoring				1															1245✓	Giza, E. G., et al.	Electrodiagnostic studies in presumptive primary hypothyroidism and polyneuropathy in dogs with reevaluation during hormone replacement therapy	2016	Acta Veterinaria Scandinavica	24 dogs	Poland	primary hypothyroidism and polyneuropathy	The purpose of this study was a retrospective evaluation of EMG, MNCV, F-wave and BAER findings in 24 dogs with presumptive naturally occurring hypothyroidism and peripheral neuropathy, and a comparison of the results before and after initiation of levothyroxine supplementation.	All dogs were examined clinically, orthopedically, and neurologically. Motor function was evaluated and motor deficits were classified according to the following scale: Grade 0—normal motor function and muscle strength, Grade 1—mild motor deficits, muscle weakness, ambu_x0002_latory paresis; Grade 2–moderate deficits, non-ambu_x0002_latory paresis and Grade 3—severe deficits, complete loss of str…	Motor deficits were evaluated as Grade “1” in 8/24 dogs, Grade “2” in 11/24 individuals and Grade “3” in 5/24 canine patients	EMG under anaesthesia.
Kinetics (pressure mat, velocity) + kinematics (marker tape + video)												1					1		1254✓	Goddard, M. A. et al	Gait characteristics in a canine model of X-linked myotubular myopathy	2014	Journal of the Neurological Sciences	6 dogs (3 XLMTM dogs, 3 littermate wild type controls)	Washington	X-linked myotubular myopathy (XLMTM)	Propose that similar spatiotemporal or kinematic changes in gait can be used as quantitative outcome measures in the canine XLMTM model. Here we report a case series of XLMTM and wild type dogs in which video-based gait analysis was used to assess differences in gait over time. The aim of this study was to determine potential endpoints for the assessment of future treatments in this model.	Dog are injected in M. cranialis tibialis (differently according to being sick or not). 2-dimensional video based motion capture to assess kinematic and spatiotemporal aspects of gait. The dogs walked on a black mat, with motion capture data recorded in the middle 2.4 m and instrumented carpet data recorded over the middle 4.9 m of the walkway to ensure a steady gait speed. Spatiotemporal measure…	No differences between left and right side. XLMTM dogs walk more slowly and with shorter stride lengths than wild type dogs, and these differences became greater over time. However, there was no clear difference in angular measures between affected and unaffected dogs.
Gait (instrumented carpet: velocity + stride length)	1											1							1255✓	Goddard, M. A. et al	Muscle pathology, limb strength, walking gait, respiratory function and neurological impairment establish disease progression in the p.N155K canine model of X-linked myotubular myopathy	2015	Annals of Translational Medicine	13 dogs (7 mutant dogs of XLMTM, 6 controls)	Washington	X-linked myotubular myopathy (XLMTM)	Explore and further establish biomarkers of disease over the natural lifespan of the p.N155K dog model of XLMTM to provision additional dose-finding studies of gene therapy.	An instrumented carpet (GAITRite Electronic Walkway, CIR Systems Inc.) was used to measure gait as described (16) with simultaneous video recording by a synchronized camera. Spatiotemporal measures of gait including stride velocity and length were calculated by the software as described (16).	As affected dogs progressively declined later in life, about half of XLMTM dogs were too weak for successful gait assessment by 17 weeks-of-age and were excluded from further analysis. In general, results indicate that MTM1 mutation in dogs’ results in reduced gait velocity, shortened stride and step lengths, and prolonged stance time.
Kinetics + kinematics													1				1		1260✓	Goldner, B. et al.	Kinematic adaptations to tripedal locomotion in dogs	2015	Veterinary Journal	Three female and six male Beagles, 14.9 ± 0.9 kg, 4.6 ± 1.2 years	Germany	Limb amputation	To examine gait differences between quadrupedal and tripedal locomotion throughout the step cycle	10 consecutive valid strides	Significant differences in angular excursion were identified in several joints of each limb during both stance and swing phases. The most pronounced differences concerned the remaining pelvic limb, fol_x0002_lowed by the contralateral thoracic limb and, to a lesser degree, the ipsilateral thoracic limb.
disability index (DI)				1															1284✓	Gordon-Evans, W. J et al.	The effect of body condition on postoperative recovery of dachshunds with intervertebral disc disease treated with postoperative physical rehabilitation	2019	Veterinary Surgery	32 dachshunds	USA	thoracolumbar intervertebral disk disease and pain perception.	To determine the impact of obesity on postoperative recovery from thoracolumbar hemilaminectomy in dachshunds treated with rehabilitation.	Prospective observational trial.	Preoperative disability but not body condition was a risk factor for a slow recovery after thoracolumbar hemilaminectomy in dachshunds with rehabilitation	Expect anaesthesia for DEXA scan.
Ultrasound								1											1302✓	Grassato et al.	Shoulder Lameness in Dogs: Preliminary Investigation on Ultrasonography, Signalment and Hemato-Biochemical Findings Correlation	2019	Frontiers in Veterinary Science	44	Italy	Forelimb lameness in medium and large breed dogs is frequently caused by traumatic or degenerative injuries of the shoulder	The aim of this preliminary study is to search for correlation between measurements of selected hematobiochemical parameters and ultrasound diagnosis in dogs affected by shoulder injuries	A retrospective study was conducted on orthopedic clinical records of dogs	Statistically significant increases were found for neutrophil count and AST concentration in in case of ultrasonographically diagnosed severe tendinopathy, articular damage, and neoplastic pathology.
Kinematic gait evaluation; low-cost consumer applications (apps);																	1		1329✓	Guevara, J. L et al.	Proceedings of the 10th International Symposium on Veterinary Rehabilitation and Physical Therapy; and the Summit of the American Association of Rehabilitation Veterinarians; and the American College of Veterinary Sports Medicine and Rehabilitation ABSTRACT title: Comparison of a commercially available consumer mobile movement analysis application with a 3-D kinematic gait analysis system	2018	Acta Veterinaria Scandinavica	10 dogs	USA	Healthy dogs. Validation of low cost 2D app against conventional mocap lab systems	The purpose of this study was to compare a consumer movement analysis app to a 3-D kinematic gait analysis system (KGAS). We hypothesized that the two gait analysis systems not be signifcantly diferent in the sagittal plane in trotting dogs.	Five trials of each side of the dogs were obtained	The app performed well and may be an inexpensive method to obtain joint angles, with 97.5% of the measurements from the mobile app accurately identifying maximum joint angles within 5% of the KGAS values
Surface EMG + ultra sonography								1		1									1367✓	Gözgören and Cingi	Evaluation of ECG and EMG Findings in Dogs Undergoing Abdominal Ultrasonography	2020	Kocatepe Vet J	12 dogs between the ages of 1-9	Turkey	Dogs at the hospital for elective procedures	to determination of heart rate frequency via ECG technique and analysis of muscle contraction by quantitative processes by EMG during abdominal USG examination in healthy dogs	Observational study: EMG, US	It was concluded that the device (US) used in the study can be used safely in dogs for neuromuscular diseases and in detecting physiotherapy effectiveness above muscle activity.
Electrical impedance myography (EIM)									1										1377✓	Hakim C.H. et al.	Electrical Impedance Myography in the Assessment of the Dystrophin-Deficient Dog	2015	Annals of Neurology	12 diseased and 9 healthy animals	USA	Dystrophin-deficient dogs = animal models for Duchenne muscular dystrophy (DMD)	Testing EIM in DMD dog model + healthy dogs	EIM of bilateral biceps femoris while awake after the overlying fur was shaved.	The data were highly repeatable (ICC). Diseased animals had lower 150kHz reactance values than healthy
Electrical impedance myography									1										1382✓	Hakim C.H. et al.	Non-invasive evaluation of muscle disease in the canine model of Duchenne muscular dystrophy by electrical impedance myography	2017	PLOS ONE	24 dogs (10 normal male dogs and 14 affected dogs of both sexes)	USA	Dystrophin-deficient dogs = animal models for Duchenne muscular dystrophy (DMD)	To evaluate whether EIM can be used to distinguish muscle status in normal and affected dogs at ~ 6.6-m-old (young) and ~ 16.9-m-old (mature).	The handheld EIM 1103 device (Skulpt, Inc., San Francisco, CA) was used in the assay to collect multi-frequency impedance data.	Importantly, we observed a statistically significant correlation between the EIM data and muscle fibrosis. Our results suggest that EIM is a valuable objective measurement in the canine DMD model.
Hamstring reflex (EMG) - mechanically elicited, custom built device										1									1432✓	Hayes G.M. et al.	Abnormal reflex activation of hamstring muscles in dogs with cranial cruciate ligament rupture	2013	The Veterinary Journal	control dogs (n=21) CCl dogs (n=22)	USA	Differences in hamstring reflexbetween control/CCL dogs.	Develop method to measure hamstring reflex, bestemme latenstider for releksen, undersøge forskelle i refleksen mellem de to grupper,	sEMG was measured on lateral and medial hamstring muscles	the hamstring reflex can be recorded in dogs and the MLR is prolonged in dogs with CCLR. Since both affected and unaffected limbs exhibit prolonged MLR, it is possible that abnormal hamstring reflex activation is a mechanism by which progressive CCL damage may occur.
physical examination, palpably thickened fibrotic bands along the thigh musculature and restricted stifle range of motion	1			1															1510✓	Hoon Q. J. et al.	Surgical management of bilateral semitendinosus fibrotic myopathy and cranial cruciate ligament disease in a German Shepherd Dog	2019	Australian Veterinary Practitioner	A 2-year-old male neutered GSD	Australia	(CCLR) This case report details the clinical features and outcomes following treatment of bilateral semitendinosus fibrotic myopathy with medial crural fasciotomy and concurrent management of cranial cruciate ligament (CrCL) disease in a GSD.	We hypothesised that releasing the fibrous insertions of the medial crural fascia could be beneficial in the management of patients afflicted with semitendinosus fibrotic myopathy. This case report details the clinical features and outcomes following treatment of bilateral semitendinosus fibrotic myopathy with medial crural fasciotomy and concurrent management of cranial cruciate ligament (CrCL) …	Conservative management with physiotherapy and non-steroidal anti-inflammatory medications	Both the crural fascia and CrCL disease may be implicated as part of the fibrotic myopathy disease process and more work needs to be done to identify the underlying aetiology as knowledge of the disease remains limited and hypothetical. The lack of long-term recurrence in the case presented here suggests that surgical intervention may not be as ineffective as previously reported, but further in
Helsinki Chronic Pain Index				1															1540✓	Hulea, C. I.; Cristina, R. T.	Monitoring and therapeutics of joint pain in dogs	2018	Medicamentul Veterinar / Veterinary Drug	19 dogs of different races with definite diagnoses of osteoarthritis (OA) and / or hip dysplasia (DSC)	Romania	Osteoarthritis in the dog	(a) the chronic pain monitoring of acupuncture dogs, via a well-established questionnaire, a multifactorial descriptive scale; (b) Influence of acupuncture on blood parameters in chronic pain in the dogs.	The results revealed that both serotonin and prolactin did not undergo significant quantitative changes during the study in both dogs groups, receiving acupuncture and those in the control group. The questionnaire used is a valid tool for assessing chronic locomotor pain in dogs	See intervention	Included because this questionaire can asssess function e.g. when pain in the musculoskeletal system
A pressure walkway and a motion capture system obtained measures of kinetics, kinematics and conformation during standing and trot												1					1		1547✓	Humphries, A et al.	Biomechanical comparison of standing posture and during trot between German shepherd and Labrador retriever dogs	2020	PlosOne	12 GSD + 12 LRD	UK	This study quantifies the movement and standing posture of twelve healthy GSDs and twelve healthy LRDs to identify biomechanical similarities and differences that may be linked to sub-optimal hip and elbow mechanics	to investigate both conformation and biomechanical parameters in the standing posture and during trot in non-lame subjects of these two breeds.	Descriptive, healthy dogs locomotion	The results showed similarities in their stride parameters (after normalisation), but the majority of the biomechanical parameters investigated, particularly the distribution of forces in the forelimb, measures of the CoP in the stance of the limbs and within paws and the vertebral column and hind limbs joint rotations were different between the two breeds.
Muscle tone of the thighs (i.e. quadriceps muscles) and upper forelimb (triceps muscle) using a semi-objective scale based on palpation (scale 1–9), mid-thigh circumference + Biomechanics/motion + pressure walkway		1										1					1		1550✓	Humphries, A et al.	Diferent conformations of theGerman shepherd dog breed afect its posture and movement	2020	Scientific Reports	German shepherd dog (GSD): A total of 60 (31 females) GSDs were recruited in the study	UK	Healthy dogs. The relationship between the kinematic and kinetic parameters and conformational measures of the back curvature and slope was investigated to determine if the conformation is likely to afect the standing posture and movement in the healthy GSD.	To quantitatively describe standing posture and trot of 60 healthy GSDs by analysing the kinematics and kinetics.	Muscle tone of the thighs (i.e. quadriceps muscles) and upper forelimb (triceps muscle) using a semi-objective scale based on palpation (scale 1–9), mid-thigh circumference + Biomechanics/motion + pressure walkway	Although this study recorded the muscle tone on the forelimbs and hindlimbs and the circumference of the thighs as indirect measures of muscle development and strength of the GSDs, there was no diference between the groups. Although it should be noted that these are semi-quantitative analyses that might not be very precise, hence further conclusions on diferences in musculature and its relation t…
Lameness Score; Weight bearing score; Thigh girth; Range of motion of the stifle joint (measured how?); Functional outcome		1		1															1559✓	Hussain, D. S et al.	Effects of early postoperative rehabilitation with physiotherapy in the cranial cruciate ligament ruptured dogs stabilized with extra capsular technique	2019	INDIAN JOURNAL OF ANIMAL RESEARCH	Twelve dogs	India	cranial cruciate ligament ruptured dog	The aim of the study was to find out the efficacy of rehabilitative techniques postoperatively of extracapsular stabilized cranial cruciate ligament deficiency dogs	Measurements such as Lameness score and weight bearing scoreas per Monk et al. (2006), thigh girth (as per Millis et al., 2004), ROM as per Hyytiainen et al., (2013) were recorded before the surgery and post operative day 15th day, 30th day, 60th day and 90th day. Functional outcome was graded on the 90th day	There was an early recovery in physiotherapy group dogs as compared to dogs in the non physiotherapy group.
Muscle condition score, ultrasonographic measurements of muscle thickness, activity monitoring (commercial activity monitor)			1					1							1				1562✓	Hutchinson, D et al.	Assessment of methods of evaluating sarcopenia in old dogs	2012	American Journal of Veterinary Research	9 healthy young (1 to 5 years old) and 10 old (> 8 years old) Labrador Retrievers	USA	Old but helthy dogs; methods to assess sarcopenia	Therefore, the goals of the study reported here were to assess several methods of assessing LBM in dogs, to compare muscle mass in healthy young and old dogs, and to compare possible mediators of sarcopenia (IGF-1, CRP, and TNF-α) between young and old dogs. The hypothesis was that healthy old dogs would have significantly lower measurements of specific muscle groups, compared with measurements i…	CT under anaesthesia so that part excluded.	The data from this study suggest that ultrasonography may be an effective, inexpensive, noninvasive method for assessing epaxial musculature. MCS kan identificere tab af muskelmasse. Der var regionale forskelle på grad af tab af muskelmasse.
Custom built device - modified helper sleeves, three force sensors + Three-dimensional accelerometer attached to dogs’ harnesses															1	1			1568✓	Hyytiainen, H. K et al.	Reliability of a New Bite Force Measure and Biomechanics of Modified Long Attack in Police Dogs	2021	Animals	Twenty Finnish male police dogs, 7 German Shepherd Dogs (GSDs) and 13 Belgian Shepherd Dogs, Malinois (BSDMs)	Finland	Bite force/ Healthy police dogs and method development/ testing the reliability	to develop and test a measurement sleeve for measuring dogs’ functional bite force, and to report locomotion-related values during a modified long attack	Tracking of acceleration and functional bite force. New that this is done in-real-life situations.	Based on our results, the measurement sleeve developed for this study is a reliable tool for measuring protection dogs’ functional bite force.
Finnish Canine Stifle Index (FCSI)		1												1					1569✓	Hyytiainen, H. K et al.	Developing a testing battery for measuring dogs' stifle functionality: the Finnish Canine Stifle Index (FCSI)	2018	Veterinary Record	43 CCl treated + 21 healthy dogs	Finland	CCLR	to develop an indexed testing battery to be used in dogs with stile problems by combining and scoring the evaluation methods that have previously been shown the be best in detecting stile dysfunction. This testing battery could then be used to quantify the level of dog’s stile dysfunction. The secondary objective was to test the sensitivity and speciicity as well as the internal reliability of th…	Eight items, reported to be the best and most sensitive of 14 previously studied physiotherapeutic stifle evaluation methods,25 were chosen in order to develop a new testing battery: the Finnish Canine Stifle Index (FCSI).	As a conclusion, a testing battery, the FCSI, for assessment of stile dysfunction was generated. The FCSI could provide veterinarians and animal physiotherapists with an afordable clinical outcome measure, a tool that also will aid communication between physiotherapists and veterinarians. The quantitative result of the test is informative and can evaluate outcome ater surgical treatment and indic…	Finnish Canine Stifle Index (FCSI): Eight previously studied tests: compensation in sitting and lying positions, symmetry of thrust in hindlimbs when rising from lying and sitting, static weight bearing, stile lexion and extension and muscle mass symmetry
Physiotherapeutic evaluations methods	1	1		1								1							1571✓	Hyytiainen, H. K et al.	Ranking of physiotherapeutic evaluation methods as outcome measures of stifle functionality in dogs	2013	Acta Veterinaria Scandinavica	43 dogs, 19 males and 24 females, with unilateral ST CCLd + control group consisted of 21 dogs, 7 males and 14 female Mixed breeds.	Finland	CCL Physiotherapeutic evaluations methods	The aim of this study was to determine the most valid and sensitive physiotherapeutic evaluation methods for assessing functionality of hind limbs in dogs with stifle problems.	Ranking of the different methods (table3)	: Evaluation of asymmetry in a sitting and lying position, assessment of muscle atrophy, manual and measured static weight bearing, and measurement of stifle passive range of motion were the most valid and sensitive physiotherapeutic evaluation methods.
The Finnish Canine Stifle Index	1			1								1		1					1573✓	Hyytiainen, H. K et al.	The Finnish Canine Stifle Index: Responsiveness to change and intertester reliability	2020	Veterinary Record	Three groups of dogs were used, 29 with any stile dysfunction (STIF), 17 with other musculoskeletal disease except stile (OTHER) and 11 controls (CTRL).	Finland	stilfe dysfunction (STIF)	to test responsiveness and the intertester reliability of the Finnish Canine Stile Index (FCSI)	All dogs were tested with the FCSI by the same physiotherapist at three occasions, at baseline, at six weeks and 10 weeks, and once also by another physiotherapist.	Based on the results of this study, the FCSI was seen to be responsive to changes in the dogs’ level of dysfunction in the STIF group	The Finnish Canine Stifle Index
muscle condition score (MCS) to assess muscle loss			1																1597✓	Ineson, D. L et al.	Clinical and laboratory findings and survival time associated with cardiac cachexia in dogs with congestive heart failure	2019	Journal of Veterinary Internal Medicine	269 dogs with congestive heart failure	USA	cardiac cachexia in dogs	The objectives of this study were to determine the prevalence of cachexia in dogs with CHF using definitions of weight loss or muscle loss and to compare clinical and laboratory variables, as well as survival times between dogs with and without cardiac cachexia.	Retrospective; data retrieved from medical reconds	Results of this study showed that dogs with CHF because of DMVD or DCM that had cachexia, defined as having loss of muscle on a MCS, had a significantly shorter survival time compared with dogs without cachexia. T
Muscle condition score			1																1624✓	Jaffey, J. A. et al.	Successful Long-Term Management of Canine Superficial Necrolytic Dermatitis With Amino Acid Infusions and Nutritionally Balanced Home-Made Diet Modification	2020	Frontiers in Veterinary Science	A 10-year old, castrated male, Bichon Frise	USA	Case report, 1 dog: hyperadrenocorticism and intrahepatic portal vein hypoplasia was diagnosed with superficial necrolytic dermatitis (SND)	Report the adjunctive role of a prescription home-cooked diet containing quality protein for the long-term management of a dog with SND	Case	In conclusion, this report highlights a novel role for nutritionally balanced home-made diets designed by a board-certified veterinary nutritionist could substantially increase time interval between AAI and outcome in dogs with SND.
surface emg										1									1631✓	Janas, K. E. A. & Dl, M.	Surface electromyography of the biceps brachii and lateral triceps muscles in dogs during walking, trotting, and selected therapeutic exercises	2020	Veterinary and Comparative Orthopaedics and Traumatology	8 healthy dogs	USA	Evaluation of mucle activity during different movements. Method/testing	The objective of this study was to evaluate muscle activity of the biceps brachii (BB) and lateral triceps (LT) muscles during walking, trotting, and selected therapeutic exercises. Our hypothesis was that the muscle activity in both muscles during all exercises would be significantly higher when compared with muscle activity at a stance.	Abstract format. walking, trotting, and selected therapeutic exercises	sEMG kan discriminate diferent types of activities from stance.
Wearable motion sensors or inertial measurement units (IMUs). Custom-built.															1	1			1642✓	Jenkins, G. J. et al.	Automatic characterization of stride parameters in canines with a single wearable inertial sensor	2018	PloS One	three adult mixed breed dogs	USA	Method development	to develop a method for accurate and reliable determination of the timing of each stride in dogs using a wearable IMU.	A video-recorded treadmill study used for validation.	we discovered new signal markers to reliably and accurately identify step phase timing of the canine forelimb via IMU.
Visual examination of gait.	1																		1691✓	Kalff, S.; Parry, A.; Gemmill, T	Traumatic fibrotic myopathy of the tensor fascia lata muscle in a Whippet	2013	Veterinary and Comparative Orthopaedics and Traumatology	case report one dog (Whippet)	UK	Case report; Traumatic fibrotic myopathy	This case report describes the clinical features and the successful treatment of a traumatic fibrotic myopathy affecting the tensor fascia lata muscle in the dog.	US under sedation.	Surgical resection of the fibrotic portion of the tensor fascia lata muscle resulted in immediate and longterm resolution of clinical signs.
acceleration and angular velocity	1														1				1905✓	Kuraoka, M. et al.	Accelerometric outcomes of motor function related to clinical evaluations and muscle involvement in dystrophic dogs	2018	PloS One	11 dystrophic dog model, CXMDJ,	Japan	Duchenne muscular dystrophy (DMD)	evaluation of gait in a dystrophic dog model, CXMDJ, by measuring three-axial acceleration and angular velocity over the course of months. Hybrid sensors were placed on the dorsal thoracic and lumbar regions of dogs to detect a wide range of acceleration (±8 G) and angular velocity (±1000 degrees per second).	longitudinal study	Acceleration and angular velocity are efficient outcome measures for quantification of motor function according to the disease course and severity. These parameters should be widely used in motor function tests in patients with hereditary neuromuscular disorders including DMD.	limb and temporal muscle atrophy - The severity was classified as a score of 1 to 5
muscle thickness assessed by ultrasound + gait function measured using the modified functional scoring system	1							1								1			1910✓	Kutschenko A. et al.	Intramuscular tetanus neurotoxin reverses muscle atrophy: a randomized controlled trial in dogs with spinal cord injury	2022	Journal of Cachexia, Sarcopenia and Muscle	25 dogs was 7 years as the study groups were of mixed dog breeds, the average weight of the dogs was 14.9 kg (average weight placebo 14.3 ± 9.9 kg [minimum 4 kg and maximum 40 kg] and average weight TeNT 15.5 ± 11.5 kg [minimum 6 kg and maximum 41 kg]	Germany	Motor symptoms of spinal cord injury (SCI). Testing effect of intramuscular injections of tetanus neurotoxin (TeNT) treatment	to test whether a reduction of spinal inhibitory activity by intramuscular injections of tetanus neurotoxin (TeNT) alleviates motor symptoms such as muscle atrophy or gait function.	injections of either TeNT or placebo. Randomized, double-blinded, placebo-controlled single-centre	muscle thickness of the gluteus medius muscle + the rectus femoris muscle + gait function: Muscle thickness increased - but gait function was not changed
Muscle pain measurement: pressure algometry					1														1929✓	Lane, D. M. & Hill, S. A.	Pressure algometry measurement of canine muscular pain near the thoracolumbar junction: evaluation of a modified technique	2016	Veterinary Anaesthesia and Analgesia	63 client-owned dogs	Canada	Muscle pain evaluation	To evaluate the utility of pressure algometry for measuring muscular pain in dogs by using a modified technique intended to prevent the development of a learned apprehension response.	Pressure algometry seems to be appropriate for evaluation of msucle pain.	Pressure algometry seems to be appropriate for evaluation of msucle pain.
range of motion, muscle mass, lameness score and weight bearing		1		1								1		1					1986✓	Lee, S et al.	Rehabilitative effect of intramuscular electrostimulation after reconstruction of medial patellar luxation in small sized dog	2015	Journal of Veterinary Clinics	12 dogs with operated medial luxation divided	Korea	Medial Patellar Luxation	to ascertain the rehabilitative effect of IMES treatment in small sized dog with reconstructed MPL.	dogs were divided into electrostimulation group (n = 8) and no electrostimulation group (n = 4); measured affected sided range of motion, muscle mass, lameness score and weight bearing for hospitalization 2 weeks	As results, in small sized dog after reconstruction of MPL, IMES on the cranial part of sartorius muscle considered a great help in the initial rehabilitation.
3D mocap, kinematics																1			1996✓	Lehmann, S. V.	Three-dimensional motion of the patella in French bulldogs with and without medial patellar luxation	2021	. BMC Veterinary Research	walking data from six bulldogs and trot data from seven bulldogs.	Germany	medial patellar luxation (MPL) French bulldogs	In the present work we analyzed three-dimensional kinematics of the patella in French bulldogs during walk and trot. We hypothesized that the more abducted leg posture during stance causes an unusual medial pull direction of the rectus femoris muscle during stance, and that this may facilitate the occurrence of MPL during locomotion.	This is the first description of the three-dimensional kinematics of patella motion of one dog breed at walk and trot based on biplanar high-speed fluoroscopy.	Medial patellar luxation occurs mostly around TO in both gaits studied. It seems to be the consequence of thefar from parasagittal position of the stifle joint during stance. This peculiar leg orientation leads to a medial sideway pull caused by the rectus femoris muscle of the quadriceps femoris. Thus, the pelvis conformation is a possible indicator for a MPL.	Rotoscoping
Ultrasonography								1											2049✓	Lideo L & Milan R	Ultrasound monitoring of shortwave diathermic treatment of gastrocnemius strain in a dog	2013	Ultrasound	A 4-year-old male German hound, body weight 34 kg	Italy	rupture of the proximal medial head of the gastrocnemius muscle	The purpose of this study is to demonstrate the US findings in rupture of the medial head of the gastrocnemius muscle in a dog and to describe the healing process during treatment, according to a new protocol involving shortwave diathermy	In conclusion, in patients with clinically suspected rupture of the lateral head of the gastrocnemius muscle, US imaging has proved to be an easily performed, fast and safe imaging modality.	The dog had an excellent outcome and resumed intended use without recurrence of lameness
Kinematics, Instrumented treadmill, gait analysis												1	1				1		2109✓	Lorke, M. et al.	Comparative kinematic gait analysis in young and old Beagle dogs	2017	Journal of Veterinary Science	10 Beagle dogs 5 young/5 old	Germany	Aging	The aim of this study was to examine whether an age-related influence on joint mobility can be detected in the absence of disease	The methods and results of this study may form a basis for further studies in this field; for example, in the assessment of therapeutic treatments of the locomotor system in elderly dogs. It would be useful to verify the results of this study by undertaking a study with a larger sample size.	descriptive analysis of joint angle progression curves (D; Fig. 2) and of the statistical analysis of MIN, MAX, and ROM for: Shoulder joint, Elbow joint, Carpal joint, Hip joint, Stifle joint, Tarsal joint: smaller maximum extension and ROM of the carpal joint in the old group than in the young group. Additionally, there were tendencies toward smaller maximum flexion of the shoulder and carpal jo…
Gait analysis, spatiotemporal data.												1							2172✓	Mack, D. L. et al.	Systemic AAV8-Mediated Gene Therapy Drives Whole-Body Correction of Myotubular Myopathy in Dogs	2017	Molecular Therapy	XLMTM dogs and controls. 16 in total.	USA	A canine model of XLMTM	The goals of the present randomized, blinded study of escalating systemic doses of rAAV8-cMTM1 in XLMTM dogs were to establish a dosing regimen using validated endpoints while assessing safety and biodistribution.	Gene therapy. A low-dose group consisted of male (n = 2) and female (n = 1) XLMTM dogs, a mid-dose group con_x0002_sisted of all male (n = 3) XLMTM dogs, and a high-dose group consisted of all male (n = 3) XLMTM dogs. Saline was administered in a fourth group of male (n = 1) or female (n = 5) XLMTM dogs. A fifth group of phenotypically normal (WT male [n = 3] or heterozygous female [n = 3]) litte…	Gait function improved. Gait speed increased/stide length increased.
Surface EMG + force platform for initial screening of the dogs										1		1							2319✓	McLean, H.M. et al.	Surface Electromyography of the Vastus Lateralis, Biceps Femoris, and Gluteus Medius in Dogs During Stance, Walking, Trotting, and Selected Therapeutic Exercises	2019	Frontiers in Veterinary Science	(n = 12; 2 Standard Poodles, 1 Golden Retriever, 1 Australian shepherd, and 9 Mixed Breed Dogs. Dog ages and weights ranged from 1 to 9 years (mean 3.8 years) and 17–33.1 kg (mean 25.6 kg), respectively Healthy dogs.	USA	Healthy dogs, discrimination between muscle activity during different excercies	The objective of the study reported here was to evaluate the muscle activity patterns of the vastus lateralis (VL), biceps femoris (BF), and gluteus medius (GM) during stance, walking, trotting, and selected therapeutic exercises in clinically sound, healthy dogs.	Gait on treadmill with ERB
Clinical examination	1																		2342✓	Menchetti, M et al.	A suspected intermediate syndrome and intussusception following propoxur toxicity in a dog	2022	Veterinary Record Case Reports	8-month-old, mixed breed dog	Italy	Intoxication + treatment	Case report and description of carbamates intoxication of dogs	Evaluation of muscle function as part of the evaluation of symptoms and recovery	The overall prognosis of dogs with carbamates intoxication, intermediate syndrome and intussusception is good.
surface electromyography										1						1			2402✓	v. et al.	Surface electromyography of the longissimus and gluteus medius muscles in greyhounds walking and trotting on ground flat, up, and downhill	2020	Animals	five Greyhounds	Spain	Healthy dogs, descriptive/observational	to gain further insight into the muscle activity of LD and GM muscles of dogs walking and trotting on the ground flat, uphill, and downhill. Hypothesis: that sEMG activities of LD andGMmuscles would be higher during trotting than during walking and that sEMG activity of LD and GM muscles would increase when the dogs were uphill and decreased when they were downhill.	Noraxon system Telemyo 2400	the same incline, the mean sEMG activity of LD of dogs was higher at the trot than at the walk. Second, the mean sEMG activity of LD and GM muscles was significantly higher in dogs walking and trotting uphill than in their respective flat gait
lameness grade, pain score, functional disability score and range of motion up, Helsinki chronic pain index	1			1										1					2412✓	Mocchi, M. et al.	Canine mesenchymal cell lyosecretome production and safety evaluation after allogenic intraarticular injection in osteoarthritic dogs	2021	Animals	5 dogs labrador (4) + 1 golden retriever presenting bilateral elbow or knee osteoarthritis	Italy	presenting bilateral elbow or knee osteoarthritis	Treatment of OA with mesenchymal stromal cells (MSCs). To establish the safety of the treatment, the follow-up included a questionnaire addressed to the owner and orthopaedic examinations to assess lameness grade, pain score, functional disability score and range of motion up to day 80 post-treatment.		Overall, the collected data suggest that intra-articular injection of allogeneic Lyosecretome is safe and does not induce a clinically significant local or systemic adverse response
full orthopedic examination, lameness evaluation on a scale. ROM. Kinetics.	1			1								1		1					2417✓	Molsa, S. H et. Al.	Long-term functional outcome after surgical repair of cranial cruciate ligament disease in dogs	2014	BMC Veterinary Research	47 dogs (25 females, 22 males). The breeds of these dogs were Labrador Retriever (15), Rottweiler (6), mixed breed (4), Golden Retriever (3), Bernese Mountain Dog (2), Doberman Pincher (2), Newfoundland Dog (2), Nova Scotia Duck Tolling Retriever (2), and one each of Beauceron, Black Russian Terrier, Bordeaux Dog, Bullmastiff, Collie, Dalmatian, Giant Schnauzer, Karelian Bear Dog, Short-Haired Ge…	Finland	CCL (post surgery)	The primary purpose of our study was to evaluate surgical outcome at a minimum of 1.5 years after CCL surgery. The secondary purpose was to compare surgical techniques used to repair CCL rupture. Our hypothesis was that in the long term, the function of the surgically treated limb would remain inferior to the healthy limb.	full orthopedic examination, lameness evaluation on a scale from 0 to 4 (no/ mild/moderate/severe weight bearing/non-weight bearing) and palpation, ROM, pain. Active/Passive ROM, Static weight bearing. 20-m distance and asked to sit and sit-to-move 3 times, and similarly lie-down and lie-to-move 3 times within equal distances. Kinetics.	The average long-term dynamic and static weight bearing of the surgically treated limbs returned to the level of healthy limbs however symmetry was not reached in 30%. In sum, measurement of ground reaction forces may be inadequate as a sole method for assessing functional outcome and thus more objective outcome assessment methods should be included in evaluation of CCL repair
MCS			1																2425✓	Mooney, A et al.	Radial and coccygeal artery indirect doppler systolic blood pressure measurements in privately-owned, conscious dogs	2017	Journal of Veterinary Internal Medicine	Sixty-two privately-owned dogs	USA	Healthy dogs. Observational	The purpose of this study was to assess the effects of age, body condition score (BCS) and muscle condition score (MCS) on indirect radial and coccygeal Doppler systolic arterial blood pressure (SAP) measurements in dogs.	mild/moderate/severe weight bearing/non-weight bearing) and palpation, ROM, pain. Active/Passive ROM, Static weight bearing. 20-m distance and asked	Associations were not found between SAP measurements for either site and age, weight, BCS, MCS, anxiety score, or cuff size.
Accelerometry, gait analysis sEMG										1					1				2537✓	Negrao, R. R. et al.	Analysis of time series of surface electromyography and accelerometry in dogs	2022	Biomedical Signal Processing and Control	10 dogs - two groups healthy vs hip dyplasia	Brazil	Hip displasia - but here method development to discriminate between sich/healthy dogs (gait	Method development	to sit and sit-to-move 3 times, and similarly lie-down	Signal processing applied to acc and emg signals from dogs during gait can give information about normal function/pathological patterns
Gait analysis.Pain score				1								1					1		2596✓	Nutt, A. E et al.	Influence of muscle-sparing lateral thoracotomy on postoperative pain and lameness: A randomized clinical trial	2021	Veterinary Surgery	23 dogs, many breeds.	UK	muscle-sparing lateral thoracotomy (MSLT) and standard lateral thoracotomy (SLT) in dogs	To assess and compare the magnitude of lameness and level of pain after muscle-sparing lateral thoracotomy (MSLT) and standard lateral thoracotomy (SLT) in dogs.	and lie-to-move 3 times within equal distances. Kinetics.	Lateral thoracotomies caused postoperative pain and ipsilateral forelimb lameness, and both were reduced by sparing the latissimus dorsi.	Pain score: Glasgow Composite Measure Pain Scale - Short Form
Clinical examination, athrophy, pain, ROM	1																		2604✓	Ober, C et al.	Use of clinical and computed tomography findings to assess long-term unsatisfactory outcome after femoral head and neck ostectomy in four large breed dogs	2018	Acta Veterinaria Scandinavica	Four large mixed breed dogs underwent	Romania	Femoral head and neck ostectomy (FHNO)	The objective of this study was to assess the long-term results of FHNO associated with unsatisfactory functional outcome by means of clinical examination and computed tomography (CT) scanning.	Case study - 4 cases. CT not included here.	The study shows that FHNO could lead to severe functional deficits in large breed dogs.
Ultralyd								1											2613✓	Oliveira, D et al.	Noninvasive evaluation of respiratory muscles in pre-clinical model of Duchenne Muscular Dystrophy	2016	Pesquisa Veterinaria Brasileira	Four GRMD-affected (males) and four non-affected GRMD (females) used as control group were used in this experiment. These dogs were between 4 and 5 years old (Table 1).	Brazil	GRMD	To evaluate the cardiorespiratory clinical conditions, the changes in the intercostal muscles, the diaphragmatic mobility, and the respiratory cycles in GRMD employing B/M mode ultrasonography (US).	Ultrasound	In this study, the displacement of the intercostal muscles during respiration, calculated by ultrasound, had a higher mean during inspiration and expiration in the control group 8.99 and 8.79 mm, respectively, than the affected group values 7.42 and 7.40 mm, respectively (Table 4).
EMG, Kinematics										1							1		2699✓	Parkinson, S. et al.	Effect of water depth on muscle activity of dogs when walking on a water treadmill	2018	Comparative Exercise Physiology	7 dogs, various breeds, (Table 1)	UK	Healthy dogs, canine locomotion and hydrotherapy rehabilitation	to investigate if the estimated workload of the gluteus medius (GM) and longissimus dorsi (LD) increased in dogs at different water depths when walking on a water treadmill	This study aimed to use surface electromyography (sEMG) to measure muscle workload in the GM and LD of sound dogs on the WT at increasing water depths: no submersion (control), mid tarsal, mid stifle and the midpoint between the stifle and the greater trochanter. We hypothesised that as water depth increased, estimated muscle workload measured by integrated EMG (iEMG) in the GM and LD would incre…	Water depth has a direct impact on GM and LD muscle activity in dogs undertaking walk exercise on a WT. Walking at a depth directly above the tarsal joint results in increased workload for GM and LD. As water height is increased beyond the stifle joint, GM and LD workload reduced.
Clinical examination	1																		2712✓	Pavletic M. M. et al.	Triceps brachii muscle reconstruction with a latissimus dorsi muscle ﬂap in a dog	2015	Journal of the American Veterinary Medical Association	6-year-old spayed female Border Collie	USA	deformity of the right forelimb, case study	Case description of a dog falling down a couch and becoming acute lame in the forelimb after that	case	On physical examination, atrophy of the supraspinatus and infraspinatus muscles was apparent. The right carpal joint had normal range of motion. joint had normal range of motion when compared with the opposite limb. The right triceps muscle was atrophied, hard, and contracted on palpation, resulting in a resistant tension band effect that rigidly fixed the right elbow joint in extreme extension.
Muscle mass score (MMS)			1																2723✓	Pedrinelli V. et al	Nutritional and laboratory parameters affect the survival of dogs with chronic kidney disease	2020	PloS One	116 dogs, 59 females and 57 males (retrospective study -most of them dead now)	Brazil	CKD	Evaluate the influence of laboratory and nutritional parameters (e.g. MMS) in the survival of dogs with CKD	Information about MMS is obstained from the records of the dogs	Measuring MMS at diagnosis influences survival of dogs with CKD
Clinical examination	1																		2756✓	Petazzoni, M. & Buiatti, M	Simultaneous fluoroscopic-guided tibial plateau leveling and fracture reduction for the concurrent treatment of chronic cranial cruciate ligament tear and comminuted diaphyseal fracture of the tibia and fibula in a dog	2019	AVMA-JOURNAL OF THE AMERICAN VETERINARY MEDICAL ASSOCIATION	12-year-old obese spayed female American Staffordshire Terrier	Italy	treatment of chronic cranial cruciate ligament tear and comminuted diaphyseal fracture of the tibia and fibula	Case report	Case report. MRI not included as technique.	Before treatment muscle atrophy, after treatment walking function normalized
Kinematics, ROM																	1		2831✓	Preston, T. & Wills, A. P.	A single hydrotherapy session increases range of motion and stride length in Labrador retrievers diagnosed with elbow dysplasia	2018	Veterinary Journal	12 doge (6 heallthy 6 with elbow dysplasia). Labrador retrievers	UK	Elbow dysplasia, rehabilitation hydrotherapy	Assessment of changes in gait kinematics (ROM) after hydrotherapy session	Hydrotherapy was performed by a therapist who focused on the ROM of the elbow. Reflective markers were placed on the dog and the dog filmed while on a treadmill. The ROM of the elbow was measured as the maximum extension minus the maximum flexion of the elbow. Strid length and stride frequency were also measured.	ROM, stride length, stride frequency. Hydrotherapy increased the outcomes - both groups seems to respond.,
Gait analysis													1				1		2868✓	Ragetly, C. A. et al.	Kinetic and kinematic analysis of the right hind limb during trotting on a treadmill in Labrador Retrievers presumed predisposed or not predisposed to cranial cruciate ligament disease	2012	American Journal of Veterinary Research	Twenty client-owned Labrador Retrievers were recruited from the local pet population	France	Potential screening for dog at risk of Cranial cruciate ligament tear	The objective of the study reported here was to identify gait characteristics during trotting on a treadmill in nonlame Labrador Retrievers classified as presumed predisposed or not predisposed to CCLD on the basis of the score of a radiographic combination of TPA and FAA. We hypothesized that an increased propulsive force and greater energy generation by the extensor muscles around the stifle jo…	Kinematic data were collected via a 6-camera optical-motion capture systema synchronized with the force plates positioned under the split-belt treadmill.Kinematic data obtained included duration of the stance phase; trotting velocity; and angular dis placement and angular velocity in the sagittal plane of the tarsal joint, stifle joint, and hip joint. Kinetic data obtained included GRF, net joint…	The stifle joint was held at a greater degree of flexion in limbs presumed predisposed to CCLD (130.9o vs 139.3o ). More power was generated by muscles acting on the stifle joint in the early stance phase of limbs presumed to be predisposed to CCLD (2.93 vs 1.64 W/kg). The tarsal joint did not reach the same degree of extension in limbs presumed predisposed to CCLD, compared with that in limbs pr…
infrared thermographic images + kinetics (pressure walkway)						1						1							2902✓	Repac, J et al.	Evaluation of Thermographic Imaging in Canine Hindlimb Muscles After 6 Min of Walking-A Pilot Study	2020	Frontiers in Veterinary Science	11 healthy dogs (Staffordshire terrier mixed breed dogs)	USA	Healthy dogs, method development/testing	To evaluate changes in superficial temperature of hindlimb muscles before and after a 6-min walk in healthy dogs.	Two thermographic images were obtained 24 inches from the caudal aspect of hindlimbs of each patient (one proximal and one distal) at ∼90◦ using a tablet-based infrared sensing camera as described in a previous study [(23); Figures 1–3]. Dogs were then walked for 6 min on a pressure sensing walkway. Less than 1 minute after completing the 6MWT, the same 2 hindlimb thermal images were repeated for…	Data obtained through pressure sensing walkway demonstrated an average forelimb total pressure index (TPI) of 29.1 ± 3.2 and hindlimbs TPI of 20.9 ± 3.2. There were no significant differences in superficial temperatures of the gastrocnemius, gracilis muscles, and biceps femoris after 6MWT compared to baseline using the point selection method for point ROI. Using linear ROI, both biceps femoris an…
(gait, posture, daily activity, behaviour, performance) and quality of life score	1			1															2917✓	Riley, L. M. et al.	Effect of massage therapy on pain and quality of life in dogs: A cross sectional study	2021	Veterinary Record	a convenience sample of 527 dogs (se tabel 1)	UK	Clinical Canine Massage Therapy delivered by Canine Massage Therapy Centre Ltd (LANTRA accredited	The current cross-sectional study aimed to investigate quantitative changes in pain (across multiple indicators) reported by dog owners and practitioners of the Canine Massage Guild UK (hereafter the Guild) in a large sample of dogs who were referred by veterinarians due to soft tissue damage/injury or myofascial/ musculoskeletal pain.	Data were extracted from case files for over 500 dogs who received 1–3 treatments using the Lenton Method of massage therapy.	clinical canine massage therapy was associated with a significant reduction in practitioner, and owner reported pain severity scores in all pain indicators (Gait, Posture, Behaviour,Daily Activity, Performance).
Ultralyd								1											2929✓	Roberts, E et al.	Evaluation of the reliability of real‑time ultrasonography to measure muscle thickness of the canine middle gluteal muscle	2016	Acta Veterinaria Scandinavica	ten healthy canines,	UK	Method, reliability	The study was an operator-blind clinical trial of repeated ultrasonography (ULT) to determine a standardised method for MT measurement in the middle gluteal muscle of canines in the clinical setting.	ULT measurements were taken from ten healthy canines, by three operators (operator one inexperienced, operator two moderate experience, and operator three experienced), each following a protocol that evaluated three repeated measure_x0002_ments of both hind limbs to evaluate MT of cross-sectional (CS) and longitudinal (LT) views	Good intra-rater reliability was found with MT measurements of both CS and LT views
Orthopedic examination, muscle athrophy, pain	1	1																	2949✓	Roe, S et al.	Revision of a loose cementless short-stem threaded femoral component using a standard cementless stem in a canine hip arthroplasty	2015	Veterinary and Comparative Orthopaedics and Traumatology	two-year-old female spayed Labrador Retriever	USA	Total hip replacement,	Case report: describe a case in which a short femoral stem component became unstable and was revised successfully using a standard BFX® press-fit cementless stemb	Case report	The clinical outcome of this revision was deemed to be a success because the stem developed a stable implant-bone interface and the joint did not dislocate. Based on patient activity and muscle girth measurements.
Ultrasound (including elstography)								1											2981✓	Rossignoli, P. P. et al	B mode ultrasonography and elastography in the evaluation of the pectineus muscle in dogs with hip dysplasia	2020	TURKISH JOURNAL OF VETERINARY & ANIMAL SCIENCES	48 dogs (31 with hip dysplasis, 17 healthy)	Brazil	Pectineus muscle in dogs with hip dysplacia	Describe and compare B mode and elastographic characteristics of the pectineus muscle of healthy dogs with dysplastic dogs.	The patients were physically restrained without sedation or anesthesia, in dorsal recumbency and semiflexed hind limbs. In B mode, the pectineus muscle characteristics evaluated were echogenicity (compared with adjacent tissue) and echotexture (homogenous or heterogeneous). Images were obtained in three different regions of the muscles. With elastogram, colored images of the muscle tissue of all …	In B mode scanning of pectineus muscle, a homogenous and hypoechoic pattern in healthy patients was observed, surrounded by a hyperechoic fascia and muscle fibers arranged as hyperechoic dots on transverse view. Heterogeneous patterns were seen in dysplastic animals, compromising muscle delimitation and loss of normal muscle sonographic pattern, characterizing the disease (P < 0.001). In qualitat…
MCS			1																2991✓	Rudinsky A. J. et al.	Factors associated with survival in dogs with chronic kidney disease	2018	Journal of Veterinary Internal Medicine	Twenty-seven azotemic CKD dogs.	USA	Chronic kidney disease (CKD)	The primary aim of this study was to determine which markers of CKD-MBD (eg, FGF-23, PTH, 25(OH)D, 1,25(OH)2D, calcium, and phosphorus) predicted survival time in dogs with International Renal Interest Society (IRIS) stages 2, 3, and 4 CKD. A secondary aim of this study was to evaluate the relationship between survival and other relevant clinical measures.	At the time of enrollment, each CKD dog had a complete physical examination performed, including body weight, BCS, and MCS. . Decreased MCS included all cases of mild, moderate, and severe atrophy.	In this study, a thin BCS and muscle atrophy at the time of diagnosis were significantly associated with shorter survival.
Physical activity monitoring/assessment															1				3008✓	Rutledge A. M. et al.	Comprehensive assessment of physical activity correlated with muscle function in canine Duchenne muscular dystrophy	2022	Annals of Physical and Rehabilitation Medicine	23 Duchenne muscular dystrophy dogs	USA	Duchenne muscular dystrophy	To assess overall faunction in the dogs' own home environments.	At first 3 dogs (2 GRDM and 1 carrier dog) were assessed to characterize the play, active and rest for these dogs. Muscle strength were measured days after the activity measurements.	Activity monitoring is possible
Goniometry and thigh circumference		1												1					3013✓	Sabanci, S. S.; Ocal, M. K.	Comparison of goniometric measurements of the stifle joint in seven breeds of normal dogs	2016	Veterinary and Comparative Orthopaedics and Traumatology	We used a total of 126 dogs from seven different breeds: Belgian Malinois, German Shepherds, Dobermanns, Boxers, Labrador Retrievers, Golden Retrievers, and Rottweilers.	Turkey	Normative data stifle joint goniometric	To compare the goniometric measurements of the stifle joint in seven dog breeds, and to determine the relationship among goniometric measurements, age, body weight, tibial plateau angle, crus and thigh circumferences, and widths of quadriceps, hamstring, and gastrocnemius muscles in healthy dogs.	The standing angle of the stifle joint was measured. The circumferences of the thigh and crus were determined. The rest of the ROM and radiograph were performed after sedation.	Breed differences, body weights, and muscle mass should be taken into consideration during assessment of the stifle function using goniometric measurements.
MCS			1																3054✓	Santarossa, A et al.	Body composition of medium to giant breed dogs with or without cranial cruciate ligament disease	2020	Veterinary Surgery	60 dogs (30 dogs with CCL disease and 30 dogs without clinical signs of orthopedic disease)	Canada	cross-sectional study CCL vs healthy	The objective of this study was to compare the wholebody and pelvic limb composition of dogs with or without CCL disease. We hypothesized that affected dogs would have higher BCS and body fat but lower MCS, LSTM, and bone mineral content (BMC) compared with control dogs.We also hypothesized that affected pelvic limbs would contain more fat but less muscle and lean soft tissues compared with unaff…	An assessor recorded MCS as described previously: assigning a score of 3 for no mus_x0002_cle loss, 2 for mild muscle loss, 1 for moderate muscle loss, and 0 for severe muscle loss. Four regions were scored individually: skull, scapulae, spine, and pelvis. Muscle loss was assigned when atrophy was appreciated in the following muscles or muscle groups: temporal (skull); supraspinatous; infraspinat…	Dogs with CCL disease were overweight compared with the control group.
Muscle condition score (MCS)	1		1																3055✓	Santarossa, A. et al	Assessment of canine and feline body composition by veterinary health care teams in Ontario, Canada	2018	Canadian Veterinary Journal	177 veterinarians responding to a questionare	Canada	Body composition	Determine how veterinary teams in Ontario, Canada assess body composition in cats and dogs.	An online survey was distributed to veterinary teams, with questions on how often body composition is assessed, what methods are used, and demographics. A total of 23 questions were included on the system used involving the accuracy, ease of use and frequency of BCS, MCS, BW, and morphometric measurements and radiographic imaging.	Muscle condition scoring was used by 33.9% (60/177) of respondents. Of those, 68.3% (41/60) indicated that they used an alternative system or subjective assessment of muscle (31.7%, 19/60). Of the respondents who used MCS, 8.5% (5/59) reported always assigning an MCS to patients, while 33.9% (20/59) selected often, 37.3% (22/59) selected sometimes, 20.3% (12/59) selected rarely. Over half of the …
Infrared thermography						1													3063✓	Santos I. et al.	Whole-body vibration on leg muscles thermography and femoral resistive index of in adult healthy dogs	2019	Research in Veterinary Science	10 healthy beasgle dogs (3f/7m)	Brazil	Healthy, influence of WBV exercise on muscles	To examine the influence of WBV on muscle temperature	Thermographic images were taken from biceps femoris and vastus lateralis muscles before and right after whole body vibration sessions during 5 uninterrupted days.	No influence of WBV on muscle temp
Ultrasound								1											3072✓	Sarto C.G. et al.	The role of B-mode ultrasonography in the musculoskeletal anatomical evaluation of the cervical region of the dog spine	2014	Pesquisa Veterinaria Brasileira	4 clinically normal mixed breed dogs (2 males and 2 females), weighing 10 to 15 kg	Brazil	Healthy dogs but for method development/testing devices for screening of degenerative disc disease, cervical-region	This study characterized the normal musculoskeletal anatomy of the cervical segment of the spine of dogs by means of B-mode ultrasonography	A descriptive musculoskeletal ultrasonographic study of the cervical segment of the normal spine of 4 clinically normal mixed breed dogswas conducted. The images obtained were correlated with the macroscopic anatomy and with images by computed tomography and magnetic resonance imaging obtained from other dogs with similar weight.	The ultrasound examination, in transverse and median sagittal sections, allowed to identify a part of the epaxial cervical musculature, the bone surface of the cervical vertebrae and parts of the spinal cord through restricted areas with natural acoustic windows, such as between the atlanto-occipital joint, axis and atlas, and axis and the third cervical vertebra.
MCS			1																3092✓	Scarpa, P. et al.	How does the nutritional assessment of dogs vary in a veterinary staff?	2017	Journal of Veterinary Internal Medicine	75 adult dogs, 4 different breeds	Italy	MCS scoring agreement	To assess the reproducibility of these scoring techniques between different operators in dogs.	Dogs were blinded assessed for BCS and MCS by five different evaluators (i.e. internist, nutritionist, behaviorist, vet student and dog show judge).	Considering MCS, the kappa agreement of the evaluations was in the range of 0.19–0.55. This lack in concordance could be due to the different practice area in which the evaluators were mainly involved.
Ultrasound, physical activity, muscle thickness	1							1											3096✓	Schafer, W.; Hankel, J.	Energy Consumption of Young Military Working Dogs in Pre-Training in Germany	2020	Animals	20, twelve-month-old intact Belgian Shepherd dogs var. Malinois (between 18.3 and 26.6 kg)	Germany	pre-training	To accompany 20 intact Belgian Shepherds var. Malinois for four weeks during their pre-training as military working dogs to draw conclusions about an adequate energy supply of military working dogs during this particular period	In order to determine the physical constitution, the following parameters were therefore documented in addition to the body weight: shoulder height, thickness of the Musculus sacrocaudalis dorsalis lateralis (MSCDL), and thickness of the subcutaneous fat (SCF) lying on it. A single experienced veterinarian determined the thicknesses of the muscle and subcutaneous fat tissue sonographically.	Changes of body constitution might be attributed to training-induced muscle growth and physiological growth in size.
Gait Analysis; pressurewalkway system (PSW)												1							3101✓	Schaul, K. R. et al.	Evaluation of gait analysis data obtained using a cover versus no cover on a validatedpressure sensitive walkway system	2020	Veterinary and Comparative Orthopaedics and Traumatology	Healthy dogs were enrolled n=?	USA	Method/healthy/test validity	The aim of this studywas to determine if there is a difference in data obtained during gait analysis with and without the use of a cover.	All dogs were evaluated on a calibrated PSW with no cover and with a cover (1/8” yoga mat). Temporospatial and ground reaction force data was obtained and analyzed	The use of a cover significantly lowers temporospatial and GRF data obtained using a PSW compared with data obtained without a cover with only moderate correlation for several variables. No direct comparison should be made between data obtained with and without a cover.
Clinical exam. Muscle mass circomference, joint angle + index score	1	1		1															3117✓	Schulz, K. S.; et al.	Clinical outcomes after common calcanean tendon rupture repair in dogs with a loop-suture tenorrhaphy technique and autogenous leukoreduced platelet-rich plasma	2019	Veterinary Surgery	Common calcanean tendon (CCT) ruptures dogs (n = 12).	USA	common calcanean tendon (CCT) rupture treatment	To report outcomes of dogs with common calcanean tendon (CCT) ruptures treated with a platelet-rich plasma (PRP) enhanced nonabsorbable loop-suture technique.	Follow up after surgery: Limb measurements including tendon diameter, proximal tibial (cranial tibial) muscle mass circumference, and standing tibiotarsal joint angle were recorded	Loop-suture tenorrhaphy with PRP resulted in normalization of the tibiotarsal standing joint angle and limb muscle mass within the first year after surgery
Muscle atrophy (subjective)	1																		3144✓	Sembenelli, G. et al	Cervical Laminectomy for the Treatment of Chronic Caudal Cervical Spondylomyelopathy in a Dog	2016	Acta Scientiae Veterinariae	1 case, Doberman Pinscher, 9 years old	Brazil	Chronic Caudal Cervical Spondylomyelopathy	Report a case of CSM with chronic ventral compression that was treated with dorsal decompression, and to demonstrate the effectiveness of the decompressive technique through pre- and post-operative myelograms.	Case report	Muscle atrophy and paresis progressively improved up to the sixtieth day after surgery, but such improvement was not enough for the patient to get up and walk without the aid of the sling
Gait analysis by video cameras																1			3199✓	Shin, J. H. at al.	Quantitative Phenotyping of Duchenne Muscular Dystrophy Dogs by Comprehensive Gait Analysis and Overnight Activity Monitoring	2013	PloS One	Experimental dogs were produced by artificial insemination crossing the semen from an affected Labrador muscular dystrophy (LMD) sire with a GRMD carrier dam-8 dogs (2 females)	USA	Duchenne muscular dystrophy (DMD).	to develop a comprehensive set of non-invasive assays to quantify dog gait (stride length and speed), joint angle and limb mobility (for both forelimb and hind limb), and spontaneous activity at night.	Stride and joint angle were measured using two camcorders in a room equipped with a non-slippery mat	The stride length and stride speed were significantly decreased in affected dogs. The mobility of the limb segments and joints was also significantly reduced in affected dogs. The forearm and rear foot of affected dogs showed a flexion angle significantly larger than that of normal dogs. The front foot of affected dogs had a significantly smaller flexion angle. Furthermore, affected dogs showed s…
Ground reaction force, kinetics												1							3211✓	Shorter, K.; Brown, W.	Ground force kinetic adaptations associated with canine boots	2019	BIOLOGIA FUTURA	Six clinically sound beagles were analyzed on two separate occasions using a cross-over study design to enable randomization between barefoot and shod conditions.	Australia	Canine boots	The aim of this research was to quantify alterations to ground force kinetics associated with the introduction of canine boots	Dog boots were simulated through the application of a 2-mm ethylene-vinyl acetate (EVA) pad. each dog was walked on a lead for several minutes to habituate to the sensation of the boots. ground force kinetics to be collected at 1,000 Hz using an AMTI force plate (AMTI, MA, USA) imbedded within a 20-m walkway. the following variables were investigated: stance time (s), peak vertical force (N), pea…	Using kinetic gait analysis, our research demonstrated a significant alteration in canine gait associated with wearing footwear. The methodology proved sensitive enough to determine differences in foot strike between shod and barefoot conditions, even though dogs were tested after a short habituation period when no visible difference in gait was evident to the observers
Gait analysis,kinematics																	1		3224✓	Silva G.C.A. et al.	Kinematic gait analyses in healthy Golden Retrievers	2014	Pesquisa Veterinaria Brasileira	7 healtthy golden retriever females	Brazil	healthy data collection, method,	The objective of this study was to standardize the march of Dog Golden Retriever Healthy to assist in the diagnosis and treatment of musculoskeletal disorders	Markers were placed on the dog. A camera was placed in sagittal plan in the cranium-caudal direction of the right side of each animal. Each animal walked within the calibrated space, led by the researcher for ten to fifteen attempts and had its speed controlled by direct measurement, with the chronometer. Flexion and extension were described for shoulder, elbow, carpal, hip, femorotibialis and ta…	The kinematic analysis proved to be a consistent method of evaluation of the movement during canine gait and the data can be used in the diagnosis and evaluation of canine gait in comparison to other studies and treatment of dogs with musculoskeletal disorders
Questionnaires, VAS pain, VAS locomotion, Quality of life	1			1															3226✓	Silva, N. et al.	Effect of acupuncture on pain and quality of life in canine neurological and musculoskeletal diseases	2017	CANADIAN VETERINARY JOURNAL-REVUE VETERINAIRE CANADIENNE	A — dogs with neurological disease (n = 145) and B — dogs with musculoskeletal disease (n = 36)	Brazil	chronic pain in dogs with neurological and musculoskeletal diseases	to evaluate the efficacy of AP and related techniques alone or in combination with analgesics in chronic pain and quality of life of dogs with neurological and musculoskeletal diseases, using pre-validated scales answered by owners.	Initially all animals were subjected to once-weekly sessions of AP, for about 20 min and the maximum trial period was 24 wk. Once the animals improved, the AP sessions were con_x0002_ducted every other week. Sucess of treatment was analyzed by comparing data before, during, and after the proposed therapy. The dogs were discharged when treatment was successful before 24 wk.	Use of acupuncture alone or in combination with analgesics reduced pain and improved quality of life in dogs with neurological and musculoskeletal diseases.
Lameness score				1															3260✓	Smith, M. J. et al.	Comparison of a Novel Bone-Tendon Allograft With a Human Dermis-Derived Patch for Repair of Chronic Large Rotator Cuff Tears Using a Canine Model	2012	THE JOURNAL OF ARTHROSCOPIC AND RELATED SURGERY	Mature research dogs n=15	USA	Rotator-cuff tear, animal model study	to test differences between two types of allografts for rotator cuff repairment.	Animal model study, dogs euthanized at the end	BT dogs were less lame
neuromuscular assessment score, instrumented carpet + video				1								1				1			3266✓	Snyder, J. M. et al.	Validity of a Neurological Scoring System for Canine X-Linked Myotubular Myopathy	2015	Human Gene Therapy Clinical Development	canine model of XLMTM. 4 (10) XLMTM dogs and 6 wild type littermate dogs	USA	X-linked myotubular myopathy (XLMTM)	We developed a neuromuscular assessment score, graded on a scale from 10 (normal) to 1 (unable to maintain sternal recumbency). We hypothesize that this neurological assessment score correlates with genotype and established measures of disease severity and is reliable when performed by an independent observer.	Neurological assessments included observations on stride length, the ability to run and jump, and the presence of exercise intolerance. Measurements such as muscle atrophy or certain aspects of gait abnormality (bunny hopping, short-strided gait) were described as mild to severe and graded on a scale of 0–4 (0 = none, 4 = severe). Dogs were also assessed for the presence or absence of a dropped j…	There is evidence that the scoring system is valid at the late stage of the disease (17 weeks of age) based on correlations between neurological score and established methods of severity scoring, such as hind limb torque measures and gait analysis
3D kinematics and ground reaction forces												1					1		3274✓	Sohnel, K. et al.	Limb dynamics in agility jumps of beginner and advanced dogs	2021	The Journal of experimental biology	20 healthy adult border collies	Germany	Healthy dogs at different skill levels in jumping (The dogs were separated into advanced and beginner categories, based on their agility grade)	We hypothesized increased limb stiffness in advanced dogs, as a result of adapted jumping technique and limb coordination. To test this, we analyzed the global limb strategies for jumping in advanced and beginner agility dogs. We investigated kinematics and kinetics during take-off and landing phases of all four limbs individually using force plates in synchrony with marker-based motion capture.	We investigated kinematics and kinetics during take-off and landing phases of all four limbs individually using force plates in synchrony with marker-based motion capture. The dogs were separated into advanced and beginner categories, based on their agility grade. Kinematic data were recorded using an optoelectronic marker-based method. Animals were prepared with 83 passive markers + 16 cameras a…	We conclude that level of skill in dog jumping is reflected in global limb dynamics. We found significantly higher values of forelimb stiffness in advanced jumpers during landing; additionally, greater limb length at toe-off in all limbs in take-off and landing phase was observed in advanced jumpers.
Infrared thermography (IRT)						1													3294✓	Soroko, M. et al.	Changes in Body Surface Temperature Associated with High-Speed Treadmill Exercise in Beagle Dogs Measured by Infrared Thermography	2021	Animals	nine clinically healthy Beagle dogs (four females and five males; age 4–17 years; mean body weight 14 ± 1.5 kg) with no history of lameness or musculoskeletal pathology, with similar daily physical activity levels.	Poland	Physiological response to exercise (Healthy dogs)	The aim of our research was to assess the influence of high-speed treadmill exercise on body surface temperature using IRT in selected body regions of healthy Beagle dogs, taking into account gait and recovery time. The hypothesis of the study was that body surface temperature in specific body regions increases in response to high-speed exercise on the treadmill.	Dogs were exercised on a dogPACER model LF3.1 electric treadmill for 35 min, consisting of walking (10 min), trot (10 min), canter (10 min), and second walk (5 min), and the procedure ended with 120 min of recovery time. The speed of the treadmill was the same for all dogs. For thermographic examination, a VarioCam HR infrared camera was used. Thermographic images of both sides of each animal wer…	The study demonstrated that body surface temperature was influenced by high-speed physical exercise on a treadmill and IRT was a viable imaging modality that provided temperature data from specific body regions. The proximal forelimb and hindlimb were the most influenced by exercise.
Questionnaire, thigh circumference, physical activity	1	1																	3300✓	Speciani, M.& Anzolin, E.	Conservative multimodal approach (Physical Therapy and Acupuncture) to a geriatric dog with spinal arthritis: A case study	2016	Acta Veterinaria Scandinavica	one 14 year old male Bolognese dog, diagnosed with lumbar arthritis (main radiographic lesion: L3–L4 osteophyte	Italy	PT and non-pharmacological management of his chronic spinal condition	The objective was to use a conservative holistic approach on a 14 year old male Bolognese dog, diagnosed with lumbar arthritis (main radiographic lesion: L3–L4 osteophyte)	Case report/abstract. The patient received 10 weekly PT treatments integrated with 5 fortnightly acupuncture sessions. Initial findings included paraspinal muscles contracture and hind end muscle asymmetries. fasciculation of right thigh muscles, uneven load of hind limbs.	The chosen conservative approach to this case study, integrating non-invasive techniques addressing both physical and overall emotional condition of the patient, allowed him to regain positive and interactive disposition towards physical activity.
Subjective (ROM + palpation) + lameness score + ultrasound	1			1				1											3302✓	Spinella, G. et al.	Observational study on lameness recovery in 10 dogs affected by iliopsoas injury and submitted to a physiotherapeutic approach	2021	Animals	10 dog with iopsoas myopathy disease (se tabel 1)	Italy	Acute trauma of the iliopsoas muscle	to test the outcome of physiotherapy in 10 dogs affected by a primary lesion of the iliopsoas muscle and the potential effects of sex, age, and breed on recovery	During the physiatric examination, the patient’s algic response, both to direct palpation of the iliopsoas muscle and to hindlimb extension with internal or external rotation of the hip joint, were evaluated. , lameness was assigned a specific grade from 0 to 4 according to severity. When possible, a final ultrasound evaluation was performed.	All dogs showed pain on palpation of the iliopsoas muscle, but only four exhibited pain on hindlimb extension with internal/external rotation of the hip joint. The pain on extension was resolved in all four dogs within 3-4 sessions. There was no limitation to hip ROM (50–160◦ for all dogs). During the physiatric examination, grade 1/4 lameness was observed in eight dogs, one dog had grade 2/4 lam…
GRF, pressure plate												1							3352✓	Strasser, T et al.	A comparison of ground reaction forces during level and cross-slope walking in Labrador Retrievers	2014	BMC Veterinary Research	ten client-owned, adult, clinically sound Labrador Retrievers between one to seven years of age (3.4 ± 2.3 y) and from 24.0 to 36.0 kg (27.7 ± 3.5 kg).	Austria	Healthy dogs, up-slope vs down-slope gait GRF	to perform a detailed examination of canine cross-slope locomotion to provide information on GRF and step length in both hind- and forelimbs	The pressure plate had a measurement area of 203.2 × 54.2 cm. For cross-slope walking, the plate was elevated on the left-hand side (walking direction) to an elevation of 10° and 15° using wooden wedges. The trials were video recorded. The dogs were walked at their own comfortable speed over the platform by their owners under three different conditions: level walking (LW), cross-slope walking wit…	Peak Vertical Force (PFz), Vertical Impulse (IFz) and step length. The results suggest that cross-slope walking requires functional musculoskeletal adaptations that may be difficult for animals with impaired locomotion
Physical activity assessment, MCS	1		1												1				3359✓	Su, D. K et al.	Impact of feeding method on overall activity of indoor, client-owned dogs	2019	Journal of Small Animal Practice	A total of 26 dogs were enrolled in the study, and 24 completed the study (Table 3).	USA	Method testing/activity monitoring	To compare the total daily activity time, walking time and running time using food-dispensing toys versus bowls in a group of client-owned, primarily indoor dogs	All dogs underwent physical examination, body condition assessment based on a nine-point scale, muscle condition scoring based on a four-point scale (MCS)… Dogs were randomly assigned to one of two feeding treatment sequences: bowl-then-toy (B/T) or toy_x0002_then-bowl (T/B). Dogs were enrolled in the study for a total of 4 weeks.	Toy feeding increased average daily total activity time by 12% and walking time by 26%. Gender, body condition and muscle condition had no significant effect on average daily total activity or walking time
Muscle atrophy (subjective)	1																		3390✓	Swift, K. E. et al	Clinical and imaging findings, treatments, and outcomes in 27 dogs with imaging diagnosed trigeminal nerve sheath tumors: A multi-center study	2017	Veterinary Radiology and Ultrasound	27 dogs	North Carolina	Trigeminal nerve sheath tumors	Describe clinical signs, tumor localization characteristics, treatments, and clinical outcomes in a group of dogs with this neoplasm.	Neurologic examimation findings considered to be suggestive of trigeminal nerve sheath tumor were unilateral temporal and masseter muscle atrophy, enophthalmos, absent or diminished palpebral reflex, absent or diminished corneal reflex, decreased facial sensation, seizures, general proprioceptive ataxia, and/or hemiparesis.	As recorded on physical and neurological examination, 11 dogs presented with right-sided masticatory muscle atrophy and 14 dogs presented with left-sided masticatory muscle atrophy. One dog had no reported muscle atrophy and one dog had generalized muscle atrophy. During the follow-up period, all dogs presenting with unilateral masticatory muscle atrophy had progressive or stable atrophy. In this…
Clinical examination, lameness, muscle atrophy	1																		3428✓	Tambella, A. M	Myositis ossificans circumscripta of the triceps muscle in a rottweiler dog	2013	Veterinary and Comparative Orthopaedics and Traumatology	A 20-month-old male Rottweiler dog	Italy	Myositis	The objective of this report is to document an unusual location of the myositis ossificans in a Rottweiler dog, describing clinical, diagnostic, and therapeutic aspects.	lameness and ROM - only clinical examination. Case report.	A one year clinical and radiographic follow- up examination showed a complete recovery,
Subjective + objective (presure sensitive walkway) gait analysis	1											1							3494✓	Toijala, T. M. et al	Ultrasonography Findings in the Proximal Sciatic Nerve and Deep Gluteal Muscles in 29 Dogs With Suspected Sciatic Neuritis	2021	Frontiers in Veterinary Science	29 dogs	Finland	Sciatic neuritis	Describe the ultrasonography technique and discuss the ultrasonographic findings of the sciatic nerve and deep gluteal muscles in 29 dogs with suspected sciatic neuritis	Temporospatial gait analysis was used to determine the objective lameness and to obtain length measurements. The investigation involved walking canine patients down a pressure-sensitive walkway. Measurements recorded included total pressure index (TPI%), stride length, step length, and the ratio between stride and step length. Subjective gait analyses included evaluation of walking and trotting. …	Total Pressure Index (TPI) was decreased 1% or more compared to the normal contralateral side in 11/17 (65%) dogs on the ipsilateral side of the lameness. Step length was reduced 9% in only one of the 17 dogs and was similar in 4/17 (24%) dogs. Subjective gait analyses was performed by ACVS board_x0002_certified surgeons at the VOSM. Findings included shortened stride in the ipsilateral limb in 2…
Thermography	1					1													3524✓	Trudova, L et al.	Physiotherapy in the rehabilitation of sledge dogs	2021	EDP Sciences	10 (25) adult Husky sled dogs participating in sports races were examined	Russia	Sports medicine, injuries and rehab	The purpose of the study was to evaluate the effectiveness of the use of physical therapy in sled dogs during the recovery period for injury prevention. Research tasks: 1. Consideration of the main causes of injuries in sled dogs; 2. Comprehensive diagnosis of sports injuries in sled dogs; 3. Physiotherapy for the prevention of sports injuries in sled dogs.	10 dogs: An experimental group of 5 dogs underwent rehabilitation using low-frequency magnetic therapy and restorative massage for 5 days, and 5 dogs from the control group were given rest from training. Thermography was performed on the shoulder girdle muscles (Fig. 2), since this is the most frequently injured area in sledge dog sports.	Thermography of dogs was carried out to determine the body temperature at rest and after exercise, the shoulder girdle muscles were selected as a sample, since they bear the greatest load. At rest, the temperature was in the range of 29.5 + 0.60C, after training in dogs of both groups it was increased by 36.2+0.30C (p<0.5),
temporospatial gait analysis and acoustic myography (AMG) + Canine Brief Pain Inventory score, ROM	1	1									1	1		1					3590✓	Varcoe, G. M et al.	Effect of tibial plateau levelling osteotomy and rehabilitation on muscle function in cruciate-deficient dogs evaluated with acoustic myography	2021	Comparative Exercise Physiology	Affected dogs were mixed breed (n=5), Weimaraner (n=1), Golden Retriever (n=2), Labrador Retriever (n=2), Boxer (n=1), American Staffordshire Terrier (n=1), Goldendoodle (n=2). There was one intact male, four neutered males, and nine female spayed dogs.	USA	cruciate-deficient dogs	The objective of the study was to determine the function of the biceps femoris, quadriceps, gastrocnemius and semitendinosus muscles at the walk in dogs with unilateral clinical cruciate disease and palpable joint instability	All affected dogs underwent TPLO surgery. Dogs were divided into two groups: (1) affected dogs undergoing in-clinic rehabilitation combined with in-home rehabilitation (n=7) and (2) in-home rehabilitation only (n=7). AMG measurements occurred in all dogs at baseline, 2 weeks post TPLO and 8 weeks post TPLO. Examinations: Goniometric measurement of passive range of motion of the stifle, tarsal and…	The function of the gastrocnemius muscles in the affected limbs was significantly different to normal limbs at baseline and 2 weeks post TPLO but not at 8 weeks. The gastrocnemius (medial head) and biceps femoris (cranial head) muscles appear to be the most affected by CCLD, TPLO surgery and rehabilitation. The affected dogs had to recruit less muscle fibres in the affected limbs, which is likely…
Accelerometry															1				3591✓	Varney, J. L. et al	Utilisation of supplemented L-carnitine for fuel efficiency, as an antioxidant, and for muscle recovery in Labrador retrievers	2017	JOURNAL OF NUTRITIONAL SCIENCE	56 + 40 dogs, Labrador retrievers	USA	Food supplement (L-carnitine) for muscle recovery	Investigate the effects of L-carnitine on fuel efficiency, as an antioxidant, and for muscle recovery in Labrador retrievers	All dogs were fed a low-carnitine diet in which a fixed amount was offered based on maintaining the minimum starting weight. Two experiment groups: ; one endurance and two sprint runs per week v. two endurance runs.	Results from Expt 1 found that the carnitine dogs produced approximately 4000 more activity points per km compared with the control group during sprint (P = 0·052) and endurance runs (P = 0·0001)	Include this with distance runs (activity per kilometer, acitivity points, APKm). The scan and biomarkers must be excluded because of anesthesia and invasiveness.
AMG											1								3631✓	Vitger, A. D et al.	The impact of water depth and speed on muscle fiber activation of healthy dogs walking in a water treadmill	2021	Acta Veterinaria Scandinavica	25 dogs (tabel 1)	Denmark	rehabilitation of dogs	This study evaluates the work of the BF and the QVL of healthy dogs walking in a water treadmill at two speeds and at four different water levels. The following hypotheses were tested: 1) The E-, S- and T-scores for both BF and QVL decrease with increasing speed, and 2) The E-, S- and T-scores for both BF and QVL decrease with higher water levels.	AMG sensors were attached to the skin above the muscles of interest (BF and QVL). Dogs were trained to walk on the treadmill. The dogs would walk at a slow walking speed (30 m/min) and at a moderately fast walking speed (50 m/min) in water at four diferent levels: Level 0, water to the bottom of the pads (to cover the belt, as dry running of the belt is not recommended). Level 1, water to the tib…	More muscle activation was required to walk in water at a depth at the level of the mid-femur compared to shallower water, and this exercise was more demanding for the biceps femoris, a muscle engaged in propulsion, than for vastus lateralis.
gait analysis												1		1					3632✓	Vitt, M. A et al.	Incidence of Normal versus Support Trot in the Healthy Adult German Shepherd Dog	2020	Veterinary and Comparative Orthopaedics and Traumatology	40 German Shepherd dogs enrolled, there were 21 female (7 spayed, 14 intact) and 19 male dogs (7 castrated, 12 intact) between 1 and 9 years of age (mean 4.16 years old) and weighing between 26.7 and 44.8 kg (mean 33.5 kg).	USA	Gait pattern - normative data	The objective of this study was to characterize the trot of healthy, adult German Shepherd dogs and describe morphometric relationships. The hypothesis was that all German Shepherd dogs have a standard trot that does not correlate with morphometric measurements.	Standing goniometry of the coxofemoral, stifle and tarsal joints was performed by the same individual (MV) using previously reported landmarks. A 2 m pressure walkway was utilized for gait analysis. Trial velocity and stride length were measured utilizing the pressure walkway software.	This prospective clinical study showed that the use of the support trot was not correlated with morphometric measurements.
Lameness, muscle mass assessment, passive range of motion	1	1		1				1				1							3640✓	Von Pfeil, D. J. F. et al.	Arthroscopic tenotomy for treatment of biceps tendon luxation in two apprehension police dogs	2020	JAVMA-JOURNAL OF THE AMERICAN VETERINARY MEDICAL ASSOCIATION	A 7.5-year-old 37.8-kg (83.2-lb) sexually intact male German Shepherd Dog (dog 1) and a 2.6-year-old 28.2-kg (62.0-lb) sexually intact male Dutch Shepherd (dog 2),	USA	thoracic limb lameness	Case descriptions of police dogs with biceps tendon luxation	Dog 1 has to be anaestetized quite early. Dog 2: had weight-bearing lameness (grade 1 to 2/5) in the right thoracic limb when walking and did not apply the same weight to the affected limb, compared with the contralateral limb, when standing. Both elbow joints had clinically normal pROM, and the dog showed no resistance to flexion or signs of pain with palpation of the medial compartments. For ea…	Dog 2: During the biceps stretch test on the right thoracic limb, the typically distinguishable stop in flexion that occurs when a noninjured BT moves through the intertu bercular groove and limits continued shoulder joint flexion was not noticed. These findings were suggestive of BTL. The circumference was 30 cm bilaterally. The dog underwent pressure sensitive walkway analysis (PSWA) and the to…	LOAD score
3D kinematics																1			3645✓	Wachs, K et al.	Three-dimensional movements of the pelvis and the lumbar intervertebral joints in walking and trotting dogs	2016	Veterinary Journal	N=3 Beagle dogs, healthy	Germany	Normative data on range of motion during locomotion	To collect kinematic information and describe 3D motion of the pelvis and lumbar spine	Recorded ventro-dorsal and latero-lateral X-ray videos of three dogs walking and trotting and reconstructed their pelvis and the lumbar intervertebral motions.	Description of 3D motion of pelvic and intervertebral joint movements.
Muscle condition score			1																3727✓	Weidner, N et al.	Influence of Various Factors on Circulating 25(OH) Vitamin D Concentrations in Dogs with Cancer and Healthy Dogs	2017	Journal of Veterinary Internal Medicine	Dogs newly diagnosed with osteosarcoma (n = 21), lymphoma (n = 27), and MCT (n = 21) presented to a tertiary referral oncology center, and healthy, client-owned dogs (n = 23).	Canada	Cancer	(1) To determine whether the presence of cancer (lymphoma, osteosarcoma, or mast cell tumor [MCT]) in dogs is associated with plasma 25(OH)D concentrations and (2) identify other factors related to plasma 25(OH)D concentrations in dogs.	Factors shown to influence blood 25(OH)D concentra tions in humans include the following: sex, sex hormone concentrations, age, race, body condition score (BCS), muscle condition score (MCS) etc.. This was measured in this study.	Effects of age, sex, body weight, BCS, MCS, and plasma PTH concentrations were not identified.
Kinetics (weight bearing)												1							3737✓	White, D. A. et al	Fortetropin inhibits disuse muscle atrophy in dogs after tibial plateau leveling osteotomy	2020	PloS One	100 dogs	Kansas, USA	Tibial pleateau levelling osteotomy (TPLO)	Assess if a myostatin reducer would have an effect on pre_x0002_venting or reversing disuse muscle atrophy in patients undergoing a tibial plateau leveling osteotom. Our hypothesis was that Fortetropin1 supplementation in the post-operative period would help reverse disuse muscle atrophy in the affected limb, resulting in improved force distribution at standing and measurable difference in muscle…	One hundred client-owned dogs with naturally-occurring cranial cruciate ligament rupture were randomized into one of two groups: a Fortetropin1 treatment group or a placebo. : Thigh circumference, ultrasonographic measurements of thigh muscle thickness, stance force analysis were measured at week 0, 8 and 12. For stance analysis (prior to sedation), the percent body weight placed on each limb at …	From week 0 to week 8, there was no change for thigh circumference in the Fortetropin® group for the affected limb (-0.54cm, P = 0.31). The percent of body weight supported by the affected limb increased in dogs treated with Fortetropin® (+7.0%, P<0.01) and the placebo group (+4.9%, P<0.01) at the end of the period of forced exercise restriction. The difference in weight bearing between the Forte…
IMU/Accelerometry															1				3751✓	Wilshin, S. et al.	Dog galloping on rough terrain exhibits similar limb co-ordination patterns and gait variability to that on flat terrain	2021	Bioinspiration & biomimetics	six adult dogs ofmixed sex with withers height 507.5 ± 66.3 mm (mean ± s.d) and body mass 22.6 ± 4.5 kg (mean ± s.d).	UK	Understanding gait during locomotion	Hypothesized reasons for galloping include that it provides extended flight phases with more time for leg placement and hence enhances or provides necessary maneuverability.	Linear and angular accelerations of each leg were measured with using custom-built inertial measurement units (IMUs) -tightend to each limb.This system was comprised of a three-axis accelerometer and gyroscopes. This gave x-, y- and z-axis measurements of acceleration and angular acceleration for each leg. A GPS unit provided dog velocity and position.	the findings suggest that achieving a target gallop gait with tight regulation is still the desired behavior, and that large amounts of variability in gait are not a desired feature of the gallop
range of motion (ROM), muscle circumference, and gait analysis from force platform system.		1										1		1					3757✓	Wiputhanuphongs, A. et al.	Effect of Physical Therapy Program After Surgical Correction of Medial Patellar Luxation in Small Breed Dogs	2015	THAI JOURNAL OF VETERINARY MEDICINE	20 Chihuahua and Pomeranian dogs with MPL grade 3/4 (Putnam, 1968) were enrolled in this study with both sexes, age 1 to 7 years old and body condition score of 3/5.	Thailand	Surgical Correction of Medial Patellar Luxation	This study was to compare the effect of post-operative management of patient with MPL by using physical therapy program together with NSAIDs and NSAIDs alone.	After surgery, the patients were randomly allocated into 2 groups. Ten animals were in the experimental group, which received the physical therapy program with anti_x0002_inflammatory medication. The rest were in the control group, which received only NSAIDs medication. Physical therapy program consisted of cryotherapy, neuromuscular electrical stimulation, passive range of motion, stretching, an…	results of this study showed significant increased muscle circumference and weight bearing force in experimental group better than control group.
Gait Function/lameness	1																		3881✓	Yoon, H. Y. et al.	Clinical evaluation of tightrope cranial cruciate ligament technique for treatment of cranial cruciate ligament deficiency in dogs	2012	Journal of Veterinary Clinics	Five male and 4 female dogs underwent TightRope CCL technique for treatment of cranial cruciate ligament deficiency	Korea	cranial cruciate ligamen treatment	The purpose of our study is to evaluate the clinical outcome of TightRope CCL technique for treatment of cranial cruciate ligament deficiency in nine dogs.	Dog owners reporting outcome	Based on surgical time, complication, stifle stability, and functional recovery, the present study indicated that TightRope CCL technique is effective treatment for the dogs with CCL deficiency.
Lameness, muscle atrophy, ROM	1																		3882✓	Yoon, H. Y et al.	Stabilization of recurrent medial shoulder luxation by use of three bone anchors in a dog	2013	Journal of Veterinary Clinics	12-year-old male poodle weighing 2.0 kg evaluatied for thoracic limb lameness.	Korea	Shoulder Luxation	The purpose of this case report is to describe the clinical presentation and successful surgical management by use of a cancellous suture anchor and two cortical suture anchors in a dog with recurrent medial shoulder luxation and recommend indication for surgical management using bone anchors.	Case report	this case report described the clinical presentation and successful surgical management by use of three bone anchors in a dog with recurrent medial shoulder luxation.
Kinematics, EMG										1							1		3886✓	Yoshikawa, K. et al.	Functional assessment of the gluteus medius, cranial part of the biceps femoris, and vastus lateralis in beagle dogs based on a novel gait phase classification	2021	Journal of Veterinary Medical Science	Eight beagles (3 females and 5 males) owned by Rakuno Gakuen University were used in this study. The dogs were aged from 4 to 8 years (5.6 ± 0.6 years). Their body weights ranged from 10.0 to 14.7 kg (12.3 ± 0.6 kg) and their body heights (measured from the ground to the dorsal aspect of the scapula) ranged from 37.0 to 40.5 cm (38.7 ± 0.5 cm). Healthy dogs	Japan	gait phase classification - normal data in dogs	The purpose of this study was to determine the canine hind limb gait phase and to assess the functions of three main hind limb muscles, such as gluteus medius (GM), cranial part of the biceps femoris (CBF) and vastus lateralis (VL) in each gait phase.	10 color markers (each 20 mm in diameter) were attached to anatomical landmarks of the hind limbs of each dog. Four CCD cameras were set up around a treadmill. All video images were analyzed frame by-frame by one person to divide all gait cycles into defined phases. The canine gait cycle was able to be divided into initial contact (IC) and the following 5 phases: loading response (LR), middle sta…	canine gait phase classification and estimated features of joint angles and functional roles of the GM and CBF and VL muscles in dogs based on this classification.
SUM	37	17	18	24	1	5	2	18	2	16	3	35	9	12	12	11	25	1	248

## Sheet: CCLR-stifle studies
Methods (concept)	Subjective evaluation (e.g. clinical examination)	Limb circumference	Muscle condition score (MCS/MMS)	Lameness / pain score /neuromuscular assessment score	Pressure algometry	Infrared thermography	Six-minutes walk test	Ultrasound	Electrical impedance myography (EIM)	Surface electromyography (sEMG)	Acoustic myography (AMG)	Force plates/ force transducer / instrumented carpet/ pressure walkway	Treadmill with force plates	Goniometry	Accelerometry + pedometry	Video analysis no marksers	Markers + cameras	Markers + fluoroscopy	Covidence #	Author(s)	Publication title	Year of publication	Journal	Study population	Country of origin	Context (e.g. disease)	Research question/aim/purpose/objective/hypothesis	Details about the intervention type /method	Outcome /key findings	Comments	Clinical research -defined as studies on dogs with CCLD	Basic research -defined as experimental studies with the purpose of developing a CCLD model or inducing CCLD on dog sas part of the study	Life-improving clinical research
EMG + kinematics (markers + cameras) + kinetics (force platforms in a runway)										1		1					1		41✓	Adrian C. P. et al	Gait and electromyographic alterations due to early onset of injury and eventual rupture of the cranial cruciate ligament in dogs: A pilot study	2019	Veterinary Surgery	Purpose-bred, 5 females, 1.6±1.0 years, 22.2 ± 4.9 kg	Colorado	CCLR	Identify relevant electromyography (EMG), kinematic, and kinetic changes (Three force platforms (AMTI) mounted in-series within the runway) in dogs with CCL injury	CCL injury induced. Surface EMG, joint kinematics, and ground reaction forces were assessed simultaneously at a trot at baseline, after the injury and a few times until 16 weeks after rupture.	After CCLR, stifle flexion angles decreased in both the injuried and not injuried limb. Hip joint ROM during stance decreased in the contralateral limb. Forces decreaced within the injuried limb. No significnt EMG-differences between limbs.			1	0
Kinetics (single force platform) + kinematics (reflective markers)												1					1		443✓	Brown, N.P. et al	Development of a canine stifle computer model to evaluate cranial cruciate ligament deficiencys	2013	Journal of Mechanics in Medicine and Biology	1 dog, Golden Retriever male	North Carolina	CCLR dog model	Develop a three-dimensional (3D) quasi-static rigid body canine pelvic limb computer model simulating a cranial cruciate ligament (CrCL) intact and CrCL-deficient stifle during walking stance to describe stifle biomechanics	Skeletal geometry and ligament anatomy determined from computed tomography (CT), optimized muscle forces, motion capture kinematics, and force platform ground reaction forces were used to develop the model. CT part excluded.	The CrCL was found to be the primary intact stifle load-bearing ligament, and the caudal cruciate ligament was the primary CrCL-deficient stifle load-bearing ligament.			1	0
Muscle score + lameness score			1	1															748✓	De Barros, L. P. et al	Prospective clinical assessment of tibial tuberosity advancement for the treatment of cranial cruciate ligament rupture in dogs	2018	Acta Cirurgica Brasileira	18 dogs (8 males, 10 females)	Brazil	Cranial Cruciate ligament rupture	Clinically assess dogs that underwent TTA six months previously.	Orthopedic examination, including lameness score (range 0-4), muscle atrophy, crepitation on manipulation, cranial drawer, and tibial compression test.	Muscular atrophy was not observed in 62% (13/21), while mild atrophy was observed in 19% (4/21), and moderate in 19% (4/21). The mean score and standard deviation regarding muscular atrophy were 0.95 (± 1.56).	Life-improving esearch like 3881?	1		1
Thigh circumference + kinetics (pressure sensitive walkway)		1										1							1134✓	Frank, I. et al	Diagnostic Ultrasound Detection of Changes in Femoral Muscle Mass Recovery after Tibial Plateau Levelling Osteotomy in Dogs	2019	Veterinary and Comparative Orthopaedics and Traumatology	7 dogs after TPLO	Colorado	Tibial pleateau levelling osteotomy (TPLO)	Develop a clinically feasible US protocol that can detect changes in thigh muscle mass in dogs after stifle surgery, as a potential alternative to manual thigh circumferemce (TC).	Manual TC measurements (in mm) at each location were acquired in triplicate. A pressure sensitive walkway, Tekscan Animal Walkway, was used at the beginning of each visit. Ground reaction forces (GRF, includ ing peak vertical force [PVF], vertical impulse [VI]) as well as the percentage of body weight distribution (%BWD) were measured.	All GRF (PVF, VI and %BWD measurements) of the affected hind limb were significantly improved (p < 0.01) throughout the study period (results shown in table). Manual thigh circumference measurements did not detect significant muscle loss or gain between any time points. Manual thigh circumference values showed strong relation to CT and weak relation to the various US measurements.	US part excluded because of anaesthesia.	1		0
Hamstring reflex (EMG) - mechanically elicited, custom built device										1									1432✓	Hayes G.M. et al.	Abnormal reflex activation of hamstring muscles in dogs with cranial cruciate ligament rupture	2013	The Veterinary Journal	control dogs (n=21) CCl dogs (n=22)	USA	Differences in hamstring reflexbetween control/CCL dogs.	Develop method to measure hamstring reflex, bestemme latenstider for releksen, undersøge forskelle i refleksen mellem de to grupper,	sEMG was measured on lateral and medial hamstring muscles	the hamstring reflex can be recorded in dogs and the MLR is prolonged in dogs with CCLR. Since both affected and unaffected limbs exhibit prolonged MLR, it is possible that abnormal hamstring reflex activation is a mechanism by which progressive CCL damage may occur.		1		0
physical examination, palpably thickened fibrotic bands along the thigh musculature and restricted stifle range of motion	1			1															1510✓	Hoon Q. J. et al.	Surgical management of bilateral semitendinosus fibrotic myopathy and cranial cruciate ligament disease in a German Shepherd Dog	2019	Australian Veterinary Practitioner	A 2-year-old male neutered GSD	Australia	(CCLR) This case report details the clinical features and outcomes following treatment of bilateral semitendinosus fibrotic myopathy with medial crural fasciotomy and concurrent management of cranial cruciate ligament (CrCL) disease in a GSD.	We hypothesised that releasing the fibrous insertions of the medial crural fascia could be beneficial in the management of patients afflicted with semitendinosus fibrotic myopathy. This case report details the clinical features and outcomes following treatment of bilateral semitendinosus fibrotic myopathy with medial crural fasciotomy and concurrent management of cranial cruciate ligament (CrCL) …	Conservative management with physiotherapy and non-steroidal anti-inflammatory medications	Both the crural fascia and CrCL disease may be implicated as part of the fibrotic myopathy disease process and more work needs to be done to identify the underlying aetiology as knowledge of the disease remains limited and hypothetical. The lack of long-term recurrence in the case presented here suggests that surgical intervention may not be as ineffective as previously reported, but further in	case	1		0
Lameness Score; Weight bearing score; Thigh girth; Range of motion of the stifle joint (measured how?); Functional outcome		1		1															1559✓	Hussain, D. S et al.	Effects of early postoperative rehabilitation with physiotherapy in the cranial cruciate ligament ruptured dogs stabilized with extra capsular technique	2019	INDIAN JOURNAL OF ANIMAL RESEARCH	Twelve dogs	India	cranial cruciate ligament ruptured dog	The aim of the study was to find out the efficacy of rehabilitative techniques postoperatively of extracapsular stabilized cranial cruciate ligament deficiency dogs	Measurements such as Lameness score and weight bearing scoreas per Monk et al. (2006), thigh girth (as per Millis et al., 2004), ROM as per Hyytiainen et al., (2013) were recorded before the surgery and post operative day 15th day, 30th day, 60th day and 90th day. Functional outcome was graded on the 90th day	There was an early recovery in physiotherapy group dogs as compared to dogs in the non physiotherapy group.		1
Finnish Canine Stifle Index (FCSI)		1												1					1569✓	Hyytiainen, H. K et al.	Developing a testing battery for measuring dogs' stifle functionality: the Finnish Canine Stifle Index (FCSI)	2018	Veterinary Record	43 CCl treated + 21 healthy dogs	Finland	CCLR	to develop an indexed testing battery to be used in dogs with stile problems by combining and scoring the evaluation methods that have previously been shown the be best in detecting stile dysfunction. This testing battery could then be used to quantify the level of dog’s stile dysfunction. The secondary objective was to test the sensitivity and speciicity as well as the internal reliability of th…	Eight items, reported to be the best and most sensitive of 14 previously studied physiotherapeutic stifle evaluation methods,25 were chosen in order to develop a new testing battery: the Finnish Canine Stifle Index (FCSI).	As a conclusion, a testing battery, the FCSI, for assessment of stile dysfunction was generated. The FCSI could provide veterinarians and animal physiotherapists with an afordable clinical outcome measure, a tool that also will aid communication between physiotherapists and veterinarians. The quantitative result of the test is informative and can evaluate outcome ater surgical treatment and indic…	Finnish Canine Stifle Index (FCSI): Eight previously studied tests: compensation in sitting and lying positions, symmetry of thrust in hindlimbs when rising from lying and sitting, static weight bearing, stile lexion and extension and muscle mass symmetry	1
Physiotherapeutic evaluations methods	1	1		1								1							1571✓	Hyytiainen, H. K et al.	Ranking of physiotherapeutic evaluation methods as outcome measures of stifle functionality in dogs	2013	Acta Veterinaria Scandinavica	43 dogs, 19 males and 24 females, with unilateral ST CCLd + control group consisted of 21 dogs, 7 males and 14 female Mixed breeds.	Finland	CCL Physiotherapeutic evaluations methods	The aim of this study was to determine the most valid and sensitive physiotherapeutic evaluation methods for assessing functionality of hind limbs in dogs with stifle problems.	Ranking of the different methods (table3)	: Evaluation of asymmetry in a sitting and lying position, assessment of muscle atrophy, manual and measured static weight bearing, and measurement of stifle passive range of motion were the most valid and sensitive physiotherapeutic evaluation methods.		1
full orthopedic examination, lameness evaluation on a scale. ROM. Kinetics.	1			1								1		1					2417✓	Molsa, S. H et. Al.	Long-term functional outcome after surgical repair of cranial cruciate ligament disease in dogs	2014	BMC Veterinary Research	47 dogs (25 females, 22 males). The breeds of these dogs were Labrador Retriever (15), Rottweiler (6), mixed breed (4), Golden Retriever (3), Bernese Mountain Dog (2), Doberman Pincher (2), Newfoundland Dog (2), Nova Scotia Duck Tolling Retriever (2), and one each of Beauceron, Black Russian Terrier, Bordeaux Dog, Bullmastiff, Collie, Dalmatian, Giant Schnauzer, Karelian Bear Dog, Short-Haired Ge…	Finland	CCL (post surgery)	The primary purpose of our study was to evaluate surgical outcome at a minimum of 1.5 years after CCL surgery. The secondary purpose was to compare surgical techniques used to repair CCL rupture. Our hypothesis was that in the long term, the function of the surgically treated limb would remain inferior to the healthy limb.	full orthopedic examination, lameness evaluation on a scale from 0 to 4 (no/ mild/moderate/severe weight bearing/non-weight bearing) and palpation, ROM, pain. Active/Passive ROM, Static weight bearing. 20-m distance and asked to sit and sit-to-move 3 times, and similarly lie-down and lie-to-move 3 times within equal distances. Kinetics.	The average long-term dynamic and static weight bearing of the surgically treated limbs returned to the level of healthy limbs however symmetry was not reached in 30%. In sum, measurement of ground reaction forces may be inadequate as a sole method for assessing functional outcome and thus more objective outcome assessment methods should be included in evaluation of CCL repair		1
Clinical examination	1																		2756✓	Petazzoni, M. & Buiatti, M	Simultaneous fluoroscopic-guided tibial plateau leveling and fracture reduction for the concurrent treatment of chronic cranial cruciate ligament tear and comminuted diaphyseal fracture of the tibia and fibula in a dog	2019	AVMA-JOURNAL OF THE AMERICAN VETERINARY MEDICAL ASSOCIATION	12-year-old obese spayed female American Staffordshire Terrier	Italy	treatment of chronic cranial cruciate ligament tear and comminuted diaphyseal fracture of the tibia and fibula	Case report	Case report. MRI not included as technique.	Before treatment muscle atrophy, after treatment walking function normalized		1
Gait analysis													1				1		2868✓	Ragetly, C. A. et al.	Kinetic and kinematic analysis of the right hind limb during trotting on a treadmill in Labrador Retrievers presumed predisposed or not predisposed to cranial cruciate ligament disease	2012	American Journal of Veterinary Research	Twenty client-owned Labrador Retrievers were recruited from the local pet population	France	Potential screening for dog at risk of Cranial cruciate ligament tear	The objective of the study reported here was to identify gait characteristics during trotting on a treadmill in nonlame Labrador Retrievers classified as presumed predisposed or not predisposed to CCLD on the basis of the score of a radiographic combination of TPA and FAA. We hypothesized that an increased propulsive force and greater energy generation by the extensor muscles around the stifle jo…	Kinematic data were collected via a 6-camera optical-motion capture systema synchronized with the force plates positioned under the split-belt treadmill.Kinematic data obtained included duration of the stance phase; trotting velocity; and angular dis placement and angular velocity in the sagittal plane of the tarsal joint, stifle joint, and hip joint. Kinetic data obtained included GRF, net joint…	The stifle joint was held at a greater degree of flexion in limbs presumed predisposed to CCLD (130.9o vs 139.3o ). More power was generated by muscles acting on the stifle joint in the early stance phase of limbs presumed to be predisposed to CCLD (2.93 vs 1.64 W/kg). The tarsal joint did not reach the same degree of extension in limbs presumed predisposed to CCLD, compared with that in limbs pr…		1
MCS			1																3054✓	Santarossa, A et al.	Body composition of medium to giant breed dogs with or without cranial cruciate ligament disease	2020	Veterinary Surgery	60 dogs (30 dogs with CCL disease and 3Adult dogs in which CCL disease and 30 dogs without clinical signs of orthopedic disease)	Canada	cross-sectional study CCL vs healthy	The objective of this study was to compare the wholebody and pelvic limb composition of dogs with or without CCL disease. We hypothesized that affected dogs would have higher BCS and body fat but lower MCS, LSTM, and bone mineral content (BMC) compared with control dogs.We also hypothesized that affected pelvic limbs would contain more fat but less muscle and lean soft tissues compared with unaff…	An assessor recorded MCS as described previously: assigning a score of 3 for no mus_x0002_cle loss, 2 for mild muscle loss, 1 for moderate muscle loss, and 0 for severe muscle loss. Four regions were scored individually: skull, scapulae, spine, and pelvis. Muscle loss was assigned when atrophy was appreciated in the following muscles or muscle groups: temporal (skull); supraspinatous; infraspinat…	Dogs with CCL disease were overweight compared with the control group.		1		0
temporospatial gait analysis and acoustic myography (AMG) + Canine Brief Pain Inventory score, ROM	1	1									1	1		1					3590✓	Varcoe, G. M et al.	Effect of tibial plateau levelling osteotomy and rehabilitation on muscle function in cruciate-deficient dogs evaluated with acoustic myography	2021	Comparative Exercise Physiology	Affected dogs were mixed breed (n=5), Weimaraner (n=1), Golden Retriever (n=2), Labrador Retriever (n=2), Boxer (n=1), American Staffordshire Terrier (n=1), Goldendoodle (n=2). There was one intact male, four neutered males, and nine female spayed dogs.	USA	cruciate-deficient dogs	The objective of the study was to determine the function of the biceps femoris, quadriceps, gastrocnemius and semitendinosus muscles at the walk in dogs with unilateral clinical cruciate disease and palpable joint instability	All affected dogs underwent TPLO surgery. Dogs were divided into two groups: (1) affected dogs undergoing in-clinic rehabilitation combined with in-home rehabilitation (n=7) and (2) in-home rehabilitation only (n=7). AMG measurements occurred in all dogs at baseline, 2 weeks post TPLO and 8 weeks post TPLO. Examinations: Goniometric measurement of passive range of motion of the stifle, tarsal and…	The function of the gastrocnemius muscles in the affected limbs was significantly different to normal limbs at baseline and 2 weeks post TPLO but not at 8 weeks. The gastrocnemius (medial head) and biceps femoris (cranial head) muscles appear to be the most affected by CCLD, TPLO surgery and rehabilitation. The affected dogs had to recruit less muscle fibres in the affected limbs, which is likely…		1		0
Kinetics (weight bearing)												1							3737✓	White, D. A. et al	Fortetropin inhibits disuse muscle atrophy in dogs after tibial plateau leveling osteotomy	2020	PloS One	100 dogs	Kansas, USA	Tibial pleateau levelling osteotomy (TPLO)	Assess if a myostatin reducer would have an effect on pre_x0002_venting or reversing disuse muscle atrophy in patients undergoing a tibial plateau leveling osteotom. Our hypothesis was that Fortetropin1 supplementation in the post-operative period would help reverse disuse muscle atrophy in the affected limb, resulting in improved force distribution at standing and measurable difference in muscle…	One hundred client-owned dogs with naturally-occurring cranial cruciate ligament rupture were randomized into one of two groups: a Fortetropin1 treatment group or a placebo. : Thigh circumference, ultrasonographic measurements of thigh muscle thickness, stance force analysis were measured at week 0, 8 and 12. For stance analysis (prior to sedation), the percent body weight placed on each limb at …	From week 0 to week 8, there was no change for thigh circumference in the Fortetropin® group for the affected limb (-0.54cm, P = 0.31). The percent of body weight supported by the affected limb increased in dogs treated with Fortetropin® (+7.0%, P<0.01) and the placebo group (+4.9%, P<0.01) at the end of the period of forced exercise restriction. The difference in weight bearing between the Forte…		1		1
Gait Function/lameness	1																		3881✓	Yoon, H. Y. et al.	Clinical evaluation of tightrope cranial cruciate ligament technique for treatment of cranial cruciate ligament deficiency in dogs	2012	Journal of Veterinary Clinics	Five male and 4 female dogs underwent TightRope CCL technique for treatment of cranial cruciate ligament deficiency	Korea	cranial cruciate ligamen treatment	The purpose of our study is to evaluate the clinical outcome of TightRope CCL technique for treatment of cranial cruciate ligament deficiency in nine dogs.	Dog owners reporting outcome	Based on surgical time, complication, stifle stability, and functional recovery, the present study indicated that TightRope CCL technique is effective treatment for the dogs with CCL deficiency.		1		1
	6	5	2	5	0	0	0	0	0	2	1	7	1	3	0	0	3	0	35												14	2	3
	Subjective evaluation (e.g. clinical examination)	Limb circumference	Muscle condition score (MCS/MMS)	Lameness / pain score /neuromuscular assessment score	Pressure algometry	Infrared thermography	Six-minutes walk test	Ultrasound	Electrical impedance myography (EIM)	Surface electromyography (sEMG)	Acoustic myography (AMG)	Force plates/ force transducer / instrumented carpet/ pressure walkway	Treadmill with force plates	Goniometry	Accelerometry + pedometry	Video analysis no marksers	Markers + cameras	Markers + fluoroscopy
	Subjective evaluation (e.g. clinical examination)	6
	Limb circumference	5
	Muscle condition score (MCS/MMS)	2
	Lameness / pain score /neuromuscular assessment score	5
	Surface electromyography (sEMG)	2
	Acoustic myography (AMG)	1
	Force plates/ force transducer / instrumented carpet/ pressure walkway	7
	Treadmill with force plates	1
	Goniometry	3
	Markers + cameras	3

## Sheet: World map
Australia	2
Austria	3
Brazil	17
Canada	4
Denmark	2
Finland	6
France	4
Germany	12
India	1
Iran	1
Italy	10
Japan	2
Korea	3
Netherlands	1
Poland	2
Romania	2
Russia	1
Spain	1
Switzerland	1
Thailand	1
Turkey	3
United Kingdom	10
USA	50

## Sheet: World map 2 (sort by country)
Methods (concept)	Subjective evaluation (e.g. clinical examination)	Limb circumference	Muscle condition score (MCS/MMS)	Lameness / pain score /neuromuscular assessment score (= scoring systems)	Pressure algometry	Infrared thermography	Six-minutes walk test	Ultrasound	Electrical impedance myography (EIM)	Surface electromyography (sEMG)	Acoustic myography (AMG)	Force plates/ force transducer / instrumented carpet/ pressure walkway	Treadmill with force plates + camera	Goniometry	Accelerometry + pedometry	Video analysis no marksers	Markers + cameras	Markers + fluoroscopy	Covidence #	Author(s)	Publication title	Year of publication	Journal	Study population	Country of origin	Context (e.g. disease)	Research question/aim/purpose/objective/hypothesis	Details about the intervention type /method	Outcome /key findings	Comments
physical examination, palpably thickened fibrotic bands along the thigh musculature and restricted stifle range of motion	1			1															1510✓	Hoon Q. J. et al.	Surgical management of bilateral semitendinosus fibrotic myopathy and cranial cruciate ligament disease in a German Shepherd Dog	2019	Australian Veterinary Practitioner	A 2-year-old male neutered GSD	Australia	(CCLR) This case report details the clinical features and outcomes following treatment of bilateral semitendinosus fibrotic myopathy with medial crural fasciotomy and concurrent management of cranial cruciate ligament (CrCL) disease in a GSD.	We hypothesised that releasing the fibrous insertions of the medial crural fascia could be beneficial in the management of patients afflicted with semitendinosus fibrotic myopathy. This case report details the clinical features and outcomes following treatment of bilateral semitendinosus fibrotic myopathy with medial crural fasciotomy and concurrent management of cranial cruciate ligament (CrCL) …	Conservative management with physiotherapy and non-steroidal anti-inflammatory medications	Both the crural fascia and CrCL disease may be implicated as part of the fibrotic myopathy disease process and more work needs to be done to identify the underlying aetiology as knowledge of the disease remains limited and hypothetical. The lack of long-term recurrence in the case presented here suggests that surgical intervention may not be as ineffective as previously reported, but further in
Ground reaction force, kinetics												1							3211✓	Shorter, K.; Brown, W.	Ground force kinetic adaptations associated with canine boots	2019	BIOLOGIA FUTURA	Six clinically sound beagles were analyzed on two separate occasions using a cross-over study design to enable randomization between barefoot and shod conditions.	Australia	Canine boots	The aim of this research was to quantify alterations to ground force kinetics associated with the introduction of canine boots	Dog boots were simulated through the application of a 2-mm ethylene-vinyl acetate (EVA) pad. each dog was walked on a lead for several minutes to habituate to the sensation of the boots. ground force kinetics to be collected at 1,000 Hz using an AMTI force plate (AMTI, MA, USA) imbedded within a 20-m walkway. the following variables were investigated: stance time (s), peak vertical force (N), pea…	Using kinetic gait analysis, our research demonstrated a significant alteration in canine gait associated with wearing footwear. The methodology proved sensitive enough to determine differences in foot strike between shod and barefoot conditions, even though dogs were tested after a short habituation period when no visible difference in gait was evident to the observers
Kinematics (Self-reflective markers and a high-speed camera) + sEMG (+kinetics (GRF, treadmill with force plates))										1			1				1		351✓	Bockstahler, B. et al	Pelvic Limb Kinematics and Surface Electromyography of the Vastus Lateralis, Biceps Femoris, and Gluteus Medius Muscle in Dogs with Hip Osteoarthritis	2012	Veterinary Surgery	17 dogs (10 with OA and obvious lameness, 7 sound)	Austria	Sound dogs and dogs with hip osteoarthritis (OA)	To measure the activity patterns of the vastus lateralis (VL), biceps femoris, and gluteus medius (GM) muscle at a walk in sound dogs and dogs with hip osteoarthritis (OA). We hypothesized that the muscles of dogs with hip OA would have a different activity pattern than the muscles of sound dogs.	All measurements were performed on walking dogs. Maximal, minimal, and mean values of the joint angles were evaluated, together with the surface EMG data. Kinetics (treadmill with force plates): Peak vertical force (PFz), mean vertical force (MFz), vertical impulse (IFz) ad weight distibution (asymmetry).	In all muscles investigated, mean activity was significantly decreased during the early swing phase in dogs with hip OA. The VL and GM muscle of the clinically worse pelvic limb had significantly higher activity than the contralateral pelvic limb during early stance.
sEMG (+ kinetics (treadmill with force plates) + kinematics (marker + cameras))										1			1				1		410✓	Breitfuss, K. et al	Surface Electromyography of the Vastus Lateralis, Biceps Femoris, and Gluteus Medius Muscle in Sound Dogs During Walking and Specific Physiotherapeutic Exercises	2015	Veterinary surgery	10 dogs (4 Labrador Retrievers, 3 Border Collies, 1 Golden Retriever, 1 Australian shepherd, and 1 German Shorthaired Pointer)	Austria	Sound dogs	Analyze the muscle activity patterns of the vastus lateralis (VL), biceps femoris (BF), and gluteus medius (GM) during walking and specific physiotherapeutic exercises. Results should guide clinicians in selection of specific exercises that may strengthen BF, GM, and VL in dogs during physical rehabilitation.	sEMG was performed during walking and exercises (11% incline and decline, walking over cavaletti) within a defined study area. The maximal, minimal, and mean muscle potentials reflecting activity during each motion cycle were compared among the exercises. Kinetic measurements (Peak vertical force (PFz), vertical impulse (IFz), and mean vertical force (MFz)) were performed to exclude any lameness.…	During swing phase, maximal vastus lateralis activity was higher during cavaletti walking compared with walking over ground or incline. Cavaletti and incline walking exercises increases the vastus lateralis and gleteus medius muscle. activity
GRF, pressure plate												1							3352✓	Strasser, T et al.	A comparison of ground reaction forces during level and cross-slope walking in Labrador Retrievers	2014	BMC Veterinary Research	ten client-owned, adult, clinically sound Labrador Retrievers between one to seven years of age (3.4 ± 2.3 y) and from 24.0 to 36.0 kg (27.7 ± 3.5 kg).	Austria	Healthy dogs, up-slope vs down-slope gait GRF	to perform a detailed examination of canine cross-slope locomotion to provide information on GRF and step length in both hind- and forelimbs	The pressure plate had a measurement area of 203.2 × 54.2 cm. For cross-slope walking, the plate was elevated on the left-hand side (walking direction) to an elevation of 10° and 15° using wooden wedges. The trials were video recorded. The dogs were walked at their own comfortable speed over the platform by their owners under three different conditions: level walking (LW), cross-slope walking wit…	Peak Vertical Force (PFz), Vertical Impulse (IFz) and step length. The results suggest that cross-slope walking requires functional musculoskeletal adaptations that may be difficult for animals with impaired locomotion
Accelerometry, gait analysis sEMG										1					1				2537✓	Negrao, R. R. et al.	Analysis of time series of surface electromyography and accelerometry in dogs	2022	Biomedical Signal Processing and Control	10 dogs - two groups healthy vs hip dyplasia	Brazil	Hip displasia - but here method development to discriminate between sich/healthy dogs (gait	Method development	to sit and sit-to-move 3 times, and similarly lie-down	Signal processing applied to acc and emg signals from dogs during gait can give information about normal function/pathological patterns
Ultralyd								1											2613✓	Oliveira, D et al.	Noninvasive evaluation of respiratory muscles in pre-clinical model of Duchenne Muscular Dystrophy	2016	Pesquisa Veterinaria Brasileira	Four GRMD-affected (males) and four non-affected GRMD (females) used as control group were used in this experiment. These dogs were between 4 and 5 years old (Table 1).	Brazil	GRMD	To evaluate the cardiorespiratory clinical conditions, the changes in the intercostal muscles, the diaphragmatic mobility, and the respiratory cycles in GRMD employing B/M mode ultrasonography (US).	Ultrasound	In this study, the displacement of the intercostal muscles during respiration, calculated by ultrasound, had a higher mean during inspiration and expiration in the control group 8.99 and 8.79 mm, respectively, than the affected group values 7.42 and 7.40 mm, respectively (Table 4).
Ultrasound (including elstography)								1											2981✓	Rossignoli, P. P. et al	B mode ultrasonography and elastography in the evaluation of the pectineus muscle in dogs with hip dysplasia	2020	TURKISH JOURNAL OF VETERINARY & ANIMAL SCIENCES	48 dogs (31 with hip dysplasis, 17 healthy)	Brazil	Pectineus muscle in dogs with hip dysplacia	Describe and compare B mode and elastographic characteristics of the pectineus muscle of healthy dogs with dysplastic dogs.	The patients were physically restrained without sedation or anesthesia, in dorsal recumbency and semiflexed hind limbs. In B mode, the pectineus muscle characteristics evaluated were echogenicity (compared with adjacent tissue) and echotexture (homogenous or heterogeneous). Images were obtained in three different regions of the muscles. With elastogram, colored images of the muscle tissue of all …	In B mode scanning of pectineus muscle, a homogenous and hypoechoic pattern in healthy patients was observed, surrounded by a hyperechoic fascia and muscle fibers arranged as hyperechoic dots on transverse view. Heterogeneous patterns were seen in dysplastic animals, compromising muscle delimitation and loss of normal muscle sonographic pattern, characterizing the disease (P < 0.001). In qualitat…
Infrared thermography						1													3063✓	Santos I. et al.	Whole-body vibration on leg muscles thermography and femoral resistive index of in adult healthy dogs	2019	Research in Veterinary Science	10 healthy beasgle dogs (3f/7m)	Brazil	Healthy, influence of WBV exercise on muscles	To examine the influence of WBV on muscle temperature	Thermographic images were taken from biceps femoris and vastus lateralis muscles before and right after whole body vibration sessions during 5 uninterrupted days.	No influence of WBV on muscle temp
Ultrasound								1											3072✓	Sarto C.G. et al.	The role of B-mode ultrasonography in the musculoskeletal anatomical evaluation of the cervical region of the dog spine	2014	Pesquisa Veterinaria Brasileira	4 clinically normal mixed breed dogs (2 males and 2 females), weighing 10 to 15 kg	Brazil	Healthy dogs but for method development/testing devices for screening of degenerative disc disease, cervical-region	This study characterized the normal musculoskeletal anatomy of the cervical segment of the spine of dogs by means of B-mode ultrasonography	A descriptive musculoskeletal ultrasonographic study of the cervical segment of the normal spine of 4 clinically normal mixed breed dogswas conducted. The images obtained were correlated with the macroscopic anatomy and with images by computed tomography and magnetic resonance imaging obtained from other dogs with similar weight.	The ultrasound examination, in transverse and median sagittal sections, allowed to identify a part of the epaxial cervical musculature, the bone surface of the cervical vertebrae and parts of the spinal cord through restricted areas with natural acoustic windows, such as between the atlanto-occipital joint, axis and atlas, and axis and the third cervical vertebra.
Muscle atrophy (subjective)	1																		3144✓	Sembenelli, G. et al	Cervical Laminectomy for the Treatment of Chronic Caudal Cervical Spondylomyelopathy in a Dog	2016	Acta Scientiae Veterinariae	1 case, Doberman Pinscher, 9 years old	Brazil	Chronic Caudal Cervical Spondylomyelopathy	Report a case of CSM with chronic ventral compression that was treated with dorsal decompression, and to demonstrate the effectiveness of the decompressive technique through pre- and post-operative myelograms.	Case report	Muscle atrophy and paresis progressively improved up to the sixtieth day after surgery, but such improvement was not enough for the patient to get up and walk without the aid of the sling
Gait analysis,kinematics																	1		3224✓	Silva G.C.A. et al.	Kinematic gait analyses in healthy Golden Retrievers	2014	Pesquisa Veterinaria Brasileira	7 healtthy golden retriever females	Brazil	healthy data collection, method,	The objective of this study was to standardize the march of Dog Golden Retriever Healthy to assist in the diagnosis and treatment of musculoskeletal disorders	Markers were placed on the dog. A camera was placed in sagittal plan in the cranium-caudal direction of the right side of each animal. Each animal walked within the calibrated space, led by the researcher for ten to fifteen attempts and had its speed controlled by direct measurement, with the chronometer. Flexion and extension were described for shoulder, elbow, carpal, hip, femorotibialis and ta…	The kinematic analysis proved to be a consistent method of evaluation of the movement during canine gait and the data can be used in the diagnosis and evaluation of canine gait in comparison to other studies and treatment of dogs with musculoskeletal disorders
Questionnaires, VAS pain, VAS locomotion, Quality of life	1			1															3226✓	Silva, N. et al.	Effect of acupuncture on pain and quality of life in canine neurological and musculoskeletal diseases	2017	CANADIAN VETERINARY JOURNAL-REVUE VETERINAIRE CANADIENNE	A — dogs with neurological disease (n = 145) and B — dogs with musculoskeletal disease (n = 36)	Brazil	chronic pain in dogs with neurological and musculoskeletal diseases	to evaluate the efficacy of AP and related techniques alone or in combination with analgesics in chronic pain and quality of life of dogs with neurological and musculoskeletal diseases, using pre-validated scales answered by owners.	Initially all animals were subjected to once-weekly sessions of AP, for about 20 min and the maximum trial period was 24 wk. Once the animals improved, the AP sessions were con_x0002_ducted every other week. Sucess of treatment was analyzed by comparing data before, during, and after the proposed therapy. The dogs were discharged when treatment was successful before 24 wk.	Use of acupuncture alone or in combination with analgesics reduced pain and improved quality of life in dogs with neurological and musculoskeletal diseases.
EMG + kinematic (video film)										1						1			142✓	Araujo, J.F. et al	Electromyographic analysis of the gait cycle phases of boxer dogs	2016	Arquivo Brasileiro de Medicina Veterinária e Zootecnia	7 healthy boxers, 5 females, 2 males	Brazil	Limb EMG-analysis of boxers	Describe the phases of canine gait and the muscle activation of healthy Boxer dogs during the gait cycle by means of surface electromyography	The electromyographic evaluation was conducted on the thoracic limb and the ipsilateral pelvic limb of each dog, while walking on a treadmill. sEMG was recorded from the biceps brachii, triceps brachii, brachiocephalic, rectus femoris, semitendinosus, semimembranosus, and superficial gluteal muscles	A positive correlation was found between the rectus femoris and biceps brachii (r= 0.81); superficial gluteal and triceps brachii (r= 0.69); semitendinosus-semimembranosus and biceps brachii (r= 0.76); and rectus femoris and semitendinosus and semimembranosus muscle groups (r=0.99)	The video filming was to record the anatomical position of the thorcic limb and the pelvic limb in each phase of the gait cycle when measuring EMG
Lameness evaluation + ultrasound	1							1											743✓	De Arruda Mestieri, M. L. et al	Ultrasonographic diagnosis of bilateral partial rupture of the infraspinatus muscle in a racing greyhound	2021	Revista Brasileira de Medicina Veterinaria	1 case, Greyhound, 3 years, male	Brazil	Muscle rupture	Describe the ultrasonographic findings of bilateral partial rupture of the infraspinatus muscle in a racing Greyhound.	Presence of lameness was not observed. Pain and discomfort were bilaterally evidenced only during palpation of the infraspinatus fossa region. Ultrasonographic examination (Figure 1) revealed muscle fiber discontinuity, interspersed with indefinite margins of hypoechoic areas at the deepest parts of the infraspinatus muscle.	See intervention…
Muscle score + lameness score			1	1															748✓	De Barros, L. P. et al	Prospective clinical assessment of tibial tuberosity advancement for the treatment of cranial cruciate ligament rupture in dogs	2018	Acta Cirurgica Brasileira	18 dogs (8 males, 10 females)	Brazil	Cranial Cruciate ligament rupture	Clinically assess dogs that underwent TTA six months previously.	Orthopedic examination, including lameness score (range 0-4), muscle atrophy, crepitation on manipulation, cranial drawer, and tibial compression test.	Muscular atrophy was not observed in 62% (13/21), while mild atrophy was observed in 19% (4/21), and moderate in 19% (4/21). The mean score and standard deviation regarding muscular atrophy were 0.95 (± 1.56).
Ultrasound (muscle diameter) + thigh circumference + kinematics (goniometer)		1		1				1						1					790✓	de Oliveira Reusing, M. S. et al	Effects of hydrotherapy and low-level laser therapy in canine hip dysplasia: A randomized, prospective, blinded clinical study	2021	Revue Veterinaire Clinique	32 dogs (16 males, 16 females)	Brazil	Hip dysplasia	Evaluate low-level laser therapy and hydrotherapy on impaired hindlimb function in dogs with hip dysplasia	Dogs were randomly divided into 4 groups (A: conventional, B: laser-therapy, C: hydrotherapy, D: combination). Bilateral measurements of vastus lateralis, biceps femoris and gluteus medius muscles thickness were obtained by ultrasonography + thigh circumference + bilateral goniometric measurements of flexion, extension and abduction of the hip. And canine brief pain inventory form to the owners.	Differences between the groups were found for some of the measurements (see paper). A decrease in the thigh circumference for group A. In general better joint motion and musculature maintenance for both physiotherapy modalities compared with the conventional group.
3D Kinematics (20 reflective markers, 6 cameras)																	1		801✓	De Souza, M. C. et al	Kinematics of healthy American Pit Bull Terrier dogs	2021	Veterinarni Medicina	11 healthy American Pit Bull Terriers (4 males, 7 females)he	Brazil	Healthy American Pit Bull Terriers	Establish kinematic data on the gait of clinically healthy dogs of the American Pit Bull Terrier breed and to contribute to the understanding of the locomotion.	Each dog had twenty spherical reflective markers (1.5 cm in diameter), positioned on the skin. The movements analysed during the gait phases were the flexion, extension, range of motion (ROM), angle at the moment of the support phase, stride length and velocity.	Comparing the angles between walking and trotting, there were more expressive differences for the pelvic limb joints. There was no difference between the left and right sides at all of the joint angles of the pelvic limbs during walking and trotting. Therefore, the movement of the pelvic limb is symmetrical in both trotting and walking
Ultrasound								1											902✓	dos Santos, B. G. et al	Focal myositis associated with Leishmania spp. infection in a dog - diagnostic approach	2021	CIENCIA RURAL	1 case, French Bulldog, female	Brazil	Focal myositis (Leishmania)	describe a case of lumbar myositis in a dog caused by Leishmania infection, highlighting this disease as a relevant differential diagnosis in cases of muscle skeletal disorders in dogs from endemics areas.	To evaluate the lumbar disorder, ultrasonography using linear transducer with 12 MHz was performed	The images showed loss of muscle fiber pattern, presence of anechoic material (liquid) interspersed into muscle fibers, suggesting inflammatory process, localized infection (abscess) or hematoma. It is important to highlight the ultrasonographic appearance and direct parasitological diagnoses in this case.
MMS			1																1038✓	Fabretti, A. K. et al	Laboratory profile of malnutrition in hospitalized dogs	2021	SEMINA-CIENCIAS AGRARIAS	3 groups of dogs (96, 80, 70 dogs)	Brazil	Malnutrition	Evaluate the correlations between several laboratory variables with the nutrional status of hospitalized dogs.	Patients with BCS ≤ 3 and MMS ≤ 2 were considered malnourished.	Group G1: the low lean mass (MMS ≤ 2) was 14.58% (14/96). G2: the low lean mass was 37.50% (30/80). G3: In this group, 40% were thin (28/70), and 80% had low muscle mass (56/70).
Kinetics (chronometer (velocity) + force plate (GRF)) + kinematics (markers + camera)												1					1		1184✓	Gaiad, T. P. et al	Motor Physical Therapy Affects Muscle Collagen Type I and Decreases Gait Speed in Dystrophin-Deficient Dogs	2014	PloS One	4 GRMD dogs, 5 months old	Brazil	Golder retriver muscular dystrophy (GRMD)	Investigate the effect of an active walking exercise protocol in dystrophin-deficient dogs using morphological analyses and kinematic and dynamic quantitative assessment tools.	During 12 weeks, two GRMD animals underwent exercise training and were named TD (Treated dog 1 – TD1 and Treated dog 2 – TD2). Other 2 dogs had maintained their routine of activities of daily living and were named CD (Control dog 1 - CD1 and Control dog 2 - CD2). During physical therapy (PT) sessions, velocity was recorded using a chronometer. Thirteen retro-reflective markers (3M) were placed on…	Angular displacement of shoulder, elbow, carpal, hip, stifle and tarsal joint and vertical (Fy), mediolateral (Fz) and craniocaudal (Fx) ground reaction forces (GRF) were assessed. Control dogs which maintained their routine of activities of daily living seem to have found a better balance between movement and preservation of motor function. Velocity of gait of TD1 and TD2 have been slower at t1 …
Muscle mass score (MMS)			1																2723✓	Pedrinelli V. et al	Nutritional and laboratory parameters affect the survival of dogs with chronic kidney disease	2020	PloS One	116 dogs, 59 females and 57 males (retrospective study -most of them dead now)	Brazil	CKD	Evaluate the influence of laboratory and nutritional parameters (e.g. MMS) in the survival of dogs with CKD	Information about MMS is obstained from the records of the dogs	Measuring MMS at diagnosis influences survival of dogs with CKD
Muscle pain measurement: pressure algometry					1														1929✓	Lane, D. M. & Hill, S. A.	Pressure algometry measurement of canine muscular pain near the thoracolumbar junction: evaluation of a modified technique	2016	Veterinary Anaesthesia and Analgesia	63 client-owned dogs	Canada	Muscle pain evaluation	To evaluate the utility of pressure algometry for measuring muscular pain in dogs by using a modified technique intended to prevent the development of a learned apprehension response.	Pressure algometry seems to be appropriate for evaluation of msucle pain.	Pressure algometry seems to be appropriate for evaluation of msucle pain.
MCS			1																3054✓	Santarossa, A et al.	Body composition of medium to giant breed dogs with or without cranial cruciate ligament disease	2020	Veterinary Surgery	60 dogs (30 dogs with CCL disease and 30 dogs without clinical signs of orthopedic disease)	Canada	cross-sectional study CCL vs healthy	The objective of this study was to compare the wholebody and pelvic limb composition of dogs with or without CCL disease. We hypothesized that affected dogs would have higher BCS and body fat but lower MCS, LSTM, and bone mineral content (BMC) compared with control dogs.We also hypothesized that affected pelvic limbs would contain more fat but less muscle and lean soft tissues compared with unaff…	An assessor recorded MCS as described previously: assigning a score of 3 for no mus_x0002_cle loss, 2 for mild muscle loss, 1 for moderate muscle loss, and 0 for severe muscle loss. Four regions were scored individually: skull, scapulae, spine, and pelvis. Muscle loss was assigned when atrophy was appreciated in the following muscles or muscle groups: temporal (skull); supraspinatous; infraspinat…	Dogs with CCL disease were overweight compared with the control group.
Muscle condition score (MCS)	1		1																3055✓	Santarossa, A. et al	Assessment of canine and feline body composition by veterinary health care teams in Ontario, Canada	2018	Canadian Veterinary Journal	177 veterinarians responding to a questionare	Canada	Body composition	Determine how veterinary teams in Ontario, Canada assess body composition in cats and dogs.	An online survey was distributed to veterinary teams, with questions on how often body composition is assessed, what methods are used, and demographics. A total of 23 questions were included on the system used involving the accuracy, ease of use and frequency of BCS, MCS, BW, and morphometric measurements and radiographic imaging.	Muscle condition scoring was used by 33.9% (60/177) of respondents. Of those, 68.3% (41/60) indicated that they used an alternative system or subjective assessment of muscle (31.7%, 19/60). Of the respondents who used MCS, 8.5% (5/59) reported always assigning an MCS to patients, while 33.9% (20/59) selected often, 37.3% (22/59) selected sometimes, 20.3% (12/59) selected rarely. Over half of the …
Muscle condition score			1																3727✓	Weidner, N et al.	Influence of Various Factors on Circulating 25(OH) Vitamin D Concentrations in Dogs with Cancer and Healthy Dogs	2017	Journal of Veterinary Internal Medicine	Dogs newly diagnosed with osteosarcoma (n = 21), lymphoma (n = 27), and MCT (n = 21) presented to a tertiary referral oncology center, and healthy, client-owned dogs (n = 23).	Canada	Cancer	(1) To determine whether the presence of cancer (lymphoma, osteosarcoma, or mast cell tumor [MCT]) in dogs is associated with plasma 25(OH)D concentrations and (2) identify other factors related to plasma 25(OH)D concentrations in dogs.	Factors shown to influence blood 25(OH)D concentra tions in humans include the following: sex, sex hormone concentrations, age, race, body condition score (BCS), muscle condition score (MCS) etc.. This was measured in this study.	Effects of age, sex, body weight, BCS, MCS, and plasma PTH concentrations were not identified.
AMG											1								1168✓	Fuglsang-Damgaard, L. H. et al	Altered muscle activation in agility dogs performing warm-up exercises: an acoustic myography study	2021	Comparative exercise physiology	14 dogs (8 females, 6 males)	Denmark	Agility dogs	Investigate the effects of warm_x0002_up on two major muscles involved in canine locomotion and to evaluate if the duration of the warm-up program (5, 10 or 15 min) influenced the results.	The first AMG recording was made before the warm-up exercises began. Hereafter, AMG recordings were made at the end of each 5 min warm-up period, until a total of four AMG recordings had been collected for each dog. Each 5 min session consisted of specific agility tricks. AMG sensors with a diameter of 50 mm were used to measure the AMG signals of m. triceps brachii (TB) and m. gluteus superficia…	The dogs used TB more efficiently after 5 min (P<0.05), 10 min (P<0.05) and 15 min (P<0.001) of exercise compared to pre-warm-up values. No changes were found in the activity of GS. For well-trained dogs, TB recruited fewer muscle fibres after 10 and 15 min of warm-up compared to dogs that trained less than 1 h weekly (P<0.03). For dogs with more than 2 years of experience,
AMG											1								3631✓	Vitger, A. D et al.	The impact of water depth and speed on muscle fiber activation of healthy dogs walking in a water treadmill	2021	Acta Veterinaria Scandinavica	25 dogs (tabel 1)	Denmark	rehabilitation of dogs	This study evaluates the work of the BF and the QVL of healthy dogs walking in a water treadmill at two speeds and at four different water levels. The following hypotheses were tested: 1) The E-, S- and T-scores for both BF and QVL decrease with increasing speed, and 2) The E-, S- and T-scores for both BF and QVL decrease with higher water levels.	AMG sensors were attached to the skin above the muscles of interest (BF and QVL). Dogs were trained to walk on the treadmill. The dogs would walk at a slow walking speed (30 m/min) and at a moderately fast walking speed (50 m/min) in water at four diferent levels: Level 0, water to the bottom of the pads (to cover the belt, as dry running of the belt is not recommended). Level 1, water to the tib…	More muscle activation was required to walk in water at a depth at the level of the mid-femur compared to shallower water, and this exercise was more demanding for the biceps femoris, a muscle engaged in propulsion, than for vastus lateralis.
Custom built device - modified helper sleeves, three force sensors + Three-dimensional accelerometer attached to dogs’ harnesses															1	1			1568✓	Hyytiainen, H. K et al.	Reliability of a New Bite Force Measure and Biomechanics of Modified Long Attack in Police Dogs	2021	Animals	Twenty Finnish male police dogs, 7 German Shepherd Dogs (GSDs) and 13 Belgian Shepherd Dogs, Malinois (BSDMs)	Finland	Bite force/ Healthy police dogs and method development/ testing the reliability	to develop and test a measurement sleeve for measuring dogs’ functional bite force, and to report locomotion-related values during a modified long attack	Tracking of acceleration and functional bite force. New that this is done in-real-life situations.	Based on our results, the measurement sleeve developed for this study is a reliable tool for measuring protection dogs’ functional bite force.
Finnish Canine Stifle Index (FCSI)		1												1					1569✓	Hyytiainen, H. K et al.	Developing a testing battery for measuring dogs' stifle functionality: the Finnish Canine Stifle Index (FCSI)	2018	Veterinary Record	43 CCl treated + 21 healthy dogs	Finland	CCLR	to develop an indexed testing battery to be used in dogs with stile problems by combining and scoring the evaluation methods that have previously been shown the be best in detecting stile dysfunction. This testing battery could then be used to quantify the level of dog’s stile dysfunction. The secondary objective was to test the sensitivity and speciicity as well as the internal reliability of th…	Eight items, reported to be the best and most sensitive of 14 previously studied physiotherapeutic stifle evaluation methods,25 were chosen in order to develop a new testing battery: the Finnish Canine Stifle Index (FCSI).	As a conclusion, a testing battery, the FCSI, for assessment of stile dysfunction was generated. The FCSI could provide veterinarians and animal physiotherapists with an afordable clinical outcome measure, a tool that also will aid communication between physiotherapists and veterinarians. The quantitative result of the test is informative and can evaluate outcome ater surgical treatment and indic…	Finnish Canine Stifle Index (FCSI): Eight previously studied tests: compensation in sitting and lying positions, symmetry of thrust in hindlimbs when rising from lying and sitting, static weight bearing, stile lexion and extension and muscle mass symmetry
Physiotherapeutic evaluations methods	1	1		1								1							1571✓	Hyytiainen, H. K et al.	Ranking of physiotherapeutic evaluation methods as outcome measures of stifle functionality in dogs	2013	Acta Veterinaria Scandinavica	43 dogs, 19 males and 24 females, with unilateral ST CCLd + control group consisted of 21 dogs, 7 males and 14 female Mixed breeds.	Finland	CCL Physiotherapeutic evaluations methods	The aim of this study was to determine the most valid and sensitive physiotherapeutic evaluation methods for assessing functionality of hind limbs in dogs with stifle problems.	Ranking of the different methods (table3)	: Evaluation of asymmetry in a sitting and lying position, assessment of muscle atrophy, manual and measured static weight bearing, and measurement of stifle passive range of motion were the most valid and sensitive physiotherapeutic evaluation methods.
The Finnish Canine Stifle Index	1			1								1		1					1573✓	Hyytiainen, H. K et al.	The Finnish Canine Stifle Index: Responsiveness to change and intertester reliability	2019/2020	Veterinary Record	Three groups of dogs were used, 29 with any stile dysfunction (STIF), 17 with other musculoskeletal disease except stile (OTHER) and 11 controls (CTRL).	Finland	stilfe dysfunction (STIF)	to test responsiveness and the intertester reliability of the Finnish Canine Stile Index (FCSI)	All dogs were tested with the FCSI by the same physiotherapist at three occasions, at baseline, at six weeks and 10 weeks, and once also by another physiotherapist.	Based on the results of this study, the FCSI was seen to be responsive to changes in the dogs’ level of dysfunction in the STIF group	The Finnish Canine Stifle Index
full orthopedic examination, lameness evaluation on a scale. ROM. Kinetics.	1			1								1		1					2417✓	Molsa, S. H et. Al.	Long-term functional outcome after surgical repair of cranial cruciate ligament disease in dogs	2014	BMC Veterinary Research	47 dogs (25 females, 22 males). The breeds of these dogs were Labrador Retriever (15), Rottweiler (6), mixed breed (4), Golden Retriever (3), Bernese Mountain Dog (2), Doberman Pincher (2), Newfoundland Dog (2), Nova Scotia Duck Tolling Retriever (2), and one each of Beauceron, Black Russian Terrier, Bordeaux Dog, Bullmastiff, Collie, Dalmatian, Giant Schnauzer, Karelian Bear Dog, Short-Haired Ge…	Finland	CCL (post surgery)	The primary purpose of our study was to evaluate surgical outcome at a minimum of 1.5 years after CCL surgery. The secondary purpose was to compare surgical techniques used to repair CCL rupture. Our hypothesis was that in the long term, the function of the surgically treated limb would remain inferior to the healthy limb.	full orthopedic examination, lameness evaluation on a scale from 0 to 4 (no/ mild/moderate/severe weight bearing/non-weight bearing) and palpation, ROM, pain. Active/Passive ROM, Static weight bearing. 20-m distance and asked to sit and sit-to-move 3 times, and similarly lie-down and lie-to-move 3 times within equal distances. Kinetics.	The average long-term dynamic and static weight bearing of the surgically treated limbs returned to the level of healthy limbs however symmetry was not reached in 30%. In sum, measurement of ground reaction forces may be inadequate as a sole method for assessing functional outcome and thus more objective outcome assessment methods should be included in evaluation of CCL repair
Subjective + objective (presure sensitive walkway) gait analysis	1											1							3494✓	Toijala, T. M. et al	Ultrasonography Findings in the Proximal Sciatic Nerve and Deep Gluteal Muscles in 29 Dogs With Suspected Sciatic Neuritis	2021	Frontiers in Veterinary Science	29 dogs	Finland	Sciatic neuritis	Describe the ultrasonography technique and discuss the ultrasonographic findings of the sciatic nerve and deep gluteal muscles in 29 dogs with suspected sciatic neuritis	Temporospatial gait analysis was used to determine the objective lameness and to obtain length measurements. The investigation involved walking canine patients down a pressure-sensitive walkway. Measurements recorded included total pressure index (TPI%), stride length, step length, and the ratio between stride and step length. Subjective gait analyses included evaluation of walking and trotting. …	Total Pressure Index (TPI) was decreased 1% or more compared to the normal contralateral side in 11/17 (65%) dogs on the ipsilateral side of the lameness. Step length was reduced 9% in only one of the 17 dogs and was similar in 4/17 (24%) dogs. Subjective gait analyses was performed by ACVS board_x0002_certified surgeons at the VOSM. Findings included shortened stride in the ipsilateral limb in 2…
Gait quality using 3D-accelerometry				1											1				266✓	Barthelemy, I. et al.	Effects of an Immunosuppressive Treatment in the GRMD Dog Model of Duchenne Muscular Dystrophy	2012	PLoS one	GRMD dogs, 7 treated and 14 untreated	France	Golden retriever muscular dystrophy	investigate the specific effect of the association of cyclosporine A and a corticosteroid, prednisolone, in the GRMD dog model.	GRMD dogs were treated with an association of cyclosporine A (immunosuppressive dosage) and prednisolone (2 mg/kg/d) during 7 months, from 2 to 9 months of age	The gait quality as assessed by 3D-accelerometry was dramatically improved. This was consistent with the evolution of other parameters towards a significant improvement, such as the clinical motor score.	UETM Scoring sheet for the canine dystrophic phenotype. According to the severity of the symptom, each item was graded from 0 to 2, 0 corresponding to the absence of symptoms and 2 to maximum severity, with a list of 11 items.
Bite force (force transducer) + filming												1				1			399✓	Brassard, C. et al.	Bite force and its relationship to jaw shape in domestic dogs	2020	Journal of Experimental Biology	3 pure-breed Belgian shepherd dogs (Malinois)	France	Bite force	we aimed to describe the relationships between the overall skull morphology and bite force.	3D-biomechanical model based on dissection data to estimate the bite force of 47 dogs of various breeds at several bite points and gape angles. In vivo bite force for three Belgian shepherd dogs was used to validate our model.	The model output shows that bite force is rather variable in dogs and that dogs bite harder on the molar teeth and at lower gape angles.
3D accelerometric gait analysis using linear discriminant analysis (LDA)															1				1143✓	Fraysse, B. et al	Gait characterization in golden retriever muscular dystrophy dogs using linear discriminant analysis	2017	BMC Musculoskeletal Disorders	28 dogs (8 healthy, 20 GRMD dogs)	France	Golder retriever muscular dystrophy (GRMD)	Assess the capacity of discriminant analysis (DA) to evaluate gait, detect functional alterations, and evaluate treatment benefits during the growth period in GRMD dogs.	Seven accelerometric parameters were analysed using linear discriminant analysis (LDA). Manipulation of the dependent and independent variables produced three distinct models. The ability of each model to detect gait alterations and their pattern change with age was tested using a leave-one-out cross-validation approach.	Selecting genotype (healthy or GRMD) as the dependent variable resulted in a model (Model 1) allowing a good discrimination between the gait phenotype of GRMD and healthy dogs. However, this model was not sufficiently representative of the disease progression. In Model 2, age in months was added as a supplementary dependent variable (GRMD_2 to GRMD_12 and Healthy_2 to Healthy_9.5), resulting in a…
Gait analysis													1				1		2868✓	Ragetly, C. A. et al.	Kinetic and kinematic analysis of the right hind limb during trotting on a treadmill in Labrador Retrievers presumed predisposed or not predisposed to cranial cruciate ligament disease	2012	American Journal of Veterinary Research	Twenty client-owned Labrador Retrievers were recruited from the local pet population	France	Potential screening for dog at risk of Cranial cruciate ligament tear	The objective of the study reported here was to identify gait characteristics during trotting on a treadmill in nonlame Labrador Retrievers classified as presumed predisposed or not predisposed to CCLD on the basis of the score of a radiographic combination of TPA and FAA. We hypothesized that an increased propulsive force and greater energy generation by the extensor muscles around the stifle jo…	Kinematic data were collected via a 6-camera optical-motion capture systema synchronized with the force plates positioned under the split-belt treadmill.Kinematic data obtained included duration of the stance phase; trotting velocity; and angular dis placement and angular velocity in the sagittal plane of the tarsal joint, stifle joint, and hip joint. Kinetic data obtained included GRF, net joint…	The stifle joint was held at a greater degree of flexion in limbs presumed predisposed to CCLD (130.9o vs 139.3o ). More power was generated by muscles acting on the stifle joint in the early stance phase of limbs presumed to be predisposed to CCLD (2.93 vs 1.64 W/kg). The tarsal joint did not reach the same degree of extension in limbs presumed predisposed to CCLD, compared with that in limbs pr…
Kinetics													1						17✓	Abdelhadi J. et al.	Fore-Aft Ground Force Adaptations to Induced Forelimb Lameness in Walking and Trotting Dogs	2012	PLOS ONE	Beagles, 3 males and 4 females, 6.6±3.0 years, 16.5±2.8 kg	Germany	Induced forelimb lameness	Dogs unload the affected limb by producing a nose-up pitching moment via the exertion of a net-propulsive force when the lame limb is on the ground.	Lameness induced. Craniocaudal forces were measured using a four-belt treadmill system. GRF data were collected at 1,000 Hz with a force threshold set at 13 N	Compared with the sound condition, a net-propulsive force was produced by the lame diagonal limbs due to a reduced braking force in the affected forelimb
Kinematics (biplanar x-ray fluoroscopy + marker-based) + kinetics (instrumented quad-band treadmill)													1				1	1	122✓	Andrada, E. et al	Three-dimensional inverse dynamics of the forelimb of Beagles at a walk and trot	2017	American Journal of Veterinary Research	5 healthy adult Beagles	Germany	forelimb analysis	Perform 3-D inverse dynamics analysis of the entire forelimb of healthy dogs during a walk and trot.	The left forelimb was instrumented with 19 reflective markers. Inverse dynamics were computed for each dog during a walk and trot on the basis of data obtained from an infrared motion-capture system and instrumented quad-band treadmill.	Segmental angles, torque, and power patterns were described for the scapula, humerus, ulna, and carpus segments in body frame. For the scapula and humerus, the kinematics and dynamics determined from fluoroscopy-based data varied substantially from those determined from the marker-based data.
Kinetics (treadmill with force-plates)													1						1099✓	Fischer, S. et al	Compensatory load redistribution in walking and trotting dogs with limb lameness	2013	Veterinary Journal	8 beagles with induced himdlimb lameness	Germany	Hindlimb lameness	Determine changes occuring in the vertical GRF as well as the gait parameters in all four limbs (before and after induction af hindlimb lameness).	Lameness induced by putting a small sphere underneath the paw of the right hindlimb. Dogs walking on a treadmill with force plates (measure vertical GRF)	Vertical force was decreased in the ipsilateral forelimb and increased in the contralateral hindlimb etc…
sEMG + (kinetics, treadmill with force plates -results not mentioned)										1									1101✓	Fischer, S. et al	Adaptations in muscle activity to induced, short-term hindlimb lameness in trotting dogs	2013	PloS One	8 beagles with induced himdlimb lameness	Germany	Hindlimb lameness	Evaluate the changes in muscle activity in adaptation to a moderate, short-term, weight-bearing hindlimb lameness in two leg and one back muscle using surface electromyography (SEMG). We expected the activity of the lumbar epaxial muscles (i.e., the m. longissimus dorsi) to be significantly different after lameness was induced.	To gain insight into the changes in muscles function in adaptation to reduced limb loading, we recorded the activity of two limb and one back muscle in dogs before and after a moderate weight-bearing hindlimb lameness. sEMG-recordings of the m. triceps brachii, the m. vastus lateralis and the m. longissimus dorsi were obtained before and after lameness was induced, bilaterally while the dogs trot…	In the ipsilateral m. vastus lateralis, peak activity and integrated SEMG area were decreased, while they were significantly increased in the contralateral hindlimb.
sEMG + kinetics										1			1						1165✓	Fuchs, A. et al	Limb and back muscle activity adaptations to tripedal locomotion in dogs	2015	Journal of experimental zoology. Part A, Ecological genetics and physiology	9 healthy Beagles	Germany	Tripedal locomotion (one hindleg is being tyed up)	The goal of this study was to investigate the impact of the complete loss of a hindlimb's function on the activity patterns of two limb and one back extensor muscles and compare their activity patterns before and after the loss of the right hindlimb was simulated (i.e., by tying the leg up to the body). we expected a significant increase in the recruitment of the m. vastus lateralis and that the …	All dogs underwent an orthopedic examination as well as gait analysis (instrumented four belt treadmill) prior to data collection and simultaneous with sEMG. we studied the m. triceps brachii, the m. vastus lateralis, and the m. longissimus dorsi using surface electromyography. We compared the timing and the level of recruitment before and after the loss of a hindlimb was simulated.	Both the intensity and the timing of the activity changed significantly in the m. vastus lateralis of the remaining hindlimb, consistent with this limb bearing a greater proportion of the body weight. In accordance with the greater body weight supported by the forelimbs, the m. triceps brachii showed first and foremost an increased level of excitation.
Kinetics + kinematics													1				1		1260✓	Goldner, B. et al.	Kinematic adaptations to tripedal locomotion in dogs	2015	Veterinary Journal	Three female and six male Beagles, 14.9 ± 0.9 kg, 4.6 ± 1.2 years	Germany	Limb amputation	To examine gait differences between quadrupedal and tripedal locomotion throughout the step cycle	10 consecutive valid strides	Significant differences in angular excursion were identified in several joints of each limb during both stance and swing phases. The most pronounced differences concerned the remaining pelvic limb, fol_x0002_lowed by the contralateral thoracic limb and, to a lesser degree, the ipsilateral thoracic limb.
muscle thickness assessed by ultrasound + gait function measured using the modified functional scoring system	1							1								1			1910✓	Kutschenko A. et al.	Intramuscular tetanus neurotoxin reverses muscle atrophy: a randomized controlled trial in dogs with spinal cord injury	2022	Journal of Cachexia, Sarcopenia and Muscle	25 dogs was 7 years as the study groups were of mixed dog breeds, the average weight of the dogs was 14.9 kg (average weight placebo 14.3 ± 9.9 kg [minimum 4 kg and maximum 40 kg] and average weight TeNT 15.5 ± 11.5 kg [minimum 6 kg and maximum 41 kg]	Germany	Motor symptoms of spinal cord injury (SCI). Testing effect of intramuscular injections of tetanus neurotoxin (TeNT) treatment	to test whether a reduction of spinal inhibitory activity by intramuscular injections of tetanus neurotoxin (TeNT) alleviates motor symptoms such as muscle atrophy or gait function.	injections of either TeNT or placebo. Randomized, double-blinded, placebo-controlled single-centre	muscle thickness of the gluteus medius muscle + the rectus femoris muscle + gait function: Muscle thickness increased - but gait function was not changed
3D mocap, kinematics																1			1996✓	Lehmann, S. V.	Three-dimensional motion of the patella in French bulldogs with and without medial patellar luxation	2021	. BMC Veterinary Research	walking data from six bulldogs and trot data from seven bulldogs.	Germany	medial patellar luxation (MPL) French bulldogs	In the present work we analyzed three-dimensional kinematics of the patella in French bulldogs during walk and trot. We hypothesized that the more abducted leg posture during stance causes an unusual medial pull direction of the rectus femoris muscle during stance, and that this may facilitate the occurrence of MPL during locomotion.	This is the first description of the three-dimensional kinematics of patella motion of one dog breed at walk and trot based on biplanar high-speed fluoroscopy.	Medial patellar luxation occurs mostly around TO in both gaits studied. It seems to be the consequence of thefar from parasagittal position of the stifle joint during stance. This peculiar leg orientation leads to a medial sideway pull caused by the rectus femoris muscle of the quadriceps femoris. Thus, the pelvis conformation is a possible indicator for a MPL.	Rotoscoping
Kinematics, Instrumented treadmill, gait analysis												1	1				1		2109✓	Lorke, M. et al.	Comparative kinematic gait analysis in young and old Beagle dogs	2017	Journal of Veterinary Science	10 Beagle dogs 5 young/5 old	Germany	Aging	The aim of this study was to examine whether an age-related influence on joint mobility can be detected in the absence of disease	The methods and results of this study may form a basis for further studies in this field; for example, in the assessment of therapeutic treatments of the locomotor system in elderly dogs. It would be useful to verify the results of this study by undertaking a study with a larger sample size.	descriptive analysis of joint angle progression curves (D; Fig. 2) and of the statistical analysis of MIN, MAX, and ROM for: Shoulder joint, Elbow joint, Carpal joint, Hip joint, Stifle joint, Tarsal joint: smaller maximum extension and ROM of the carpal joint in the old group than in the young group. Additionally, there were tendencies toward smaller maximum flexion of the shoulder and carpal jo…
Ultrasound, physical activity, muscle thickness	1							1											3096✓	Schafer, W.; Hankel, J.	Energy Consumption of Young Military Working Dogs in Pre-Training in Germany	2020	Animals	20, twelve-month-old intact Belgian Shepherd dogs var. Malinois (between 18.3 and 26.6 kg)	Germany	pre-training	To accompany 20 intact Belgian Shepherds var. Malinois for four weeks during their pre-training as military working dogs to draw conclusions about an adequate energy supply of military working dogs during this particular period	In order to determine the physical constitution, the following parameters were therefore documented in addition to the body weight: shoulder height, thickness of the Musculus sacrocaudalis dorsalis lateralis (MSCDL), and thickness of the subcutaneous fat (SCF) lying on it. A single experienced veterinarian determined the thicknesses of the muscle and subcutaneous fat tissue sonographically.	Changes of body constitution might be attributed to training-induced muscle growth and physiological growth in size.
3D kinematics and ground reaction forces												1					1		3274✓	Sohnel, K. et al.	Limb dynamics in agility jumps of beginner and advanced dogs	2021	The Journal of experimental biology	20 healthy adult border collies	Germany	Healthy dogs at different skill levels in jumping (The dogs were separated into advanced and beginner categories, based on their agility grade)	We hypothesized increased limb stiffness in advanced dogs, as a result of adapted jumping technique and limb coordination. To test this, we analyzed the global limb strategies for jumping in advanced and beginner agility dogs. We investigated kinematics and kinetics during take-off and landing phases of all four limbs individually using force plates in synchrony with marker-based motion capture.	We investigated kinematics and kinetics during take-off and landing phases of all four limbs individually using force plates in synchrony with marker-based motion capture. The dogs were separated into advanced and beginner categories, based on their agility grade. Kinematic data were recorded using an optoelectronic marker-based method. Animals were prepared with 83 passive markers + 16 cameras a…	We conclude that level of skill in dog jumping is reflected in global limb dynamics. We found significantly higher values of forelimb stiffness in advanced jumpers during landing; additionally, greater limb length at toe-off in all limbs in take-off and landing phase was observed in advanced jumpers.
3D kinematics																1			3645✓	Wachs, K et al.	Three-dimensional movements of the pelvis and the lumbar intervertebral joints in walking and trotting dogs	2016	Veterinary Journal	N=3 Beagle dogs, healthy	Germany	Normative data on range of motion during locomotion	To collect kinematic information and describe 3D motion of the pelvis and lumbar spine	Recorded ventro-dorsal and latero-lateral X-ray videos of three dogs walking and trotting and reconstructed their pelvis and the lumbar intervertebral motions.	Description of 3D motion of pelvic and intervertebral joint movements.
Lameness Score; Weight bearing score; Thigh girth; Range of motion of the stifle joint (measured how?); Functional outcome		1		1															1559✓	Hussain, D. S et al.	Effects of early postoperative rehabilitation with physiotherapy in the cranial cruciate ligament ruptured dogs stabilized with extra capsular technique	2019	INDIAN JOURNAL OF ANIMAL RESEARCH	Twelve dogs	India	cranial cruciate ligament ruptured dog	The aim of the study was to find out the efficacy of rehabilitative techniques postoperatively of extracapsular stabilized cranial cruciate ligament deficiency dogs	Measurements such as Lameness score and weight bearing scoreas per Monk et al. (2006), thigh girth (as per Millis et al., 2004), ROM as per Hyytiainen et al., (2013) were recorded before the surgery and post operative day 15th day, 30th day, 60th day and 90th day. Functional outcome was graded on the 90th day	There was an early recovery in physiotherapy group dogs as compared to dogs in the non physiotherapy group.
Muscle athropy + lameness + kinematics (ROM) (all subjective evaluated)	1																		270✓	Bashiri, A. et al.	Clinical and radiological evaluation of modified DARthroplasty using rib allograft impregnated with the mesenchymal cells & PRP in dogs	2020	Iranian Journal of Veterinary Medicine	12 neutered male mongrel dogs (approx. 22 kg)	Iran	Hip dysplasia	Investigate the radiographic and clinical changes after transplanting the allograft in the treatment of hip dysplasia	Transplanting the rib allograft. Clinical variables evaluted subjectively included among others gait observation for lamenes, muscle atrophy and hip extension (ROM)	No muscle atrophy and no pain after surgery..	Only subjectively evaluated without validated techniques
kinematics (2D with cameras )										1						1	1		544✓	Catavitello, G. et al	Planar covariation of hindlimb and forelimb elevation angles during terrestrial and aquatic locomotion of dogs	2015	PloS One	6 healthy dogs (3 Labradors Retrievers and 3 Golden Retrievers)	Italy	Healthy dogs	Compare the inter-segmental coordination pattern during various forms of quadrupedal locomotion. To this end, we recorded the kinematics of different gaits (walk, trot, gallop, and swim) of six dogs	dogs walked, trotted and galloped. For galloping and swimming, the dogs ran and swam alone. For the asymmetrical gait (gallop), we analyzed separately the gaits in which the limb was acting as either the trailing limb (i.e. the first limb to touch down) or the leading limb (i.e. the second limb to touch down).	inter-limb coordination, with gait patterns ranging from a lateral sequence of footfalls during walking to a diagonal sequence in swimming. Despite these differences, the planar law of inter-segmental coordination was maintained across different gaits in both forelimbs and hindlimbs.
Ultrasound								1											1302✓	Grassato et al.	Shoulder Lameness in Dogs: Preliminary Investigation on Ultrasonography, Signalment and Hemato-Biochemical Findings Correlation	2019	Frontiers in Veterinary Science	44	Italy	Forelimb lameness in medium and large breed dogs is frequently caused by traumatic or degenerative injuries of the shoulder	The aim of this preliminary study is to search for correlation between measurements of selected hematobiochemical parameters and ultrasound diagnosis in dogs affected by shoulder injuries	A retrospective study was conducted on orthopedic clinical records of dogs	Statistically significant increases were found for neutrophil count and AST concentration in in case of ultrasonographically diagnosed severe tendinopathy, articular damage, and neoplastic pathology.
Ultrasonography								1											2049✓	Lideo L & Milan R	Ultrasound monitoring of shortwave diathermic treatment of gastrocnemius strain in a dog	2013	Ultrasound	A 4-year-old male German hound, body weight 34 kg	Italy	rupture of the proximal medial head of the gastrocnemius muscle	The purpose of this study is to demonstrate the US findings in rupture of the medial head of the gastrocnemius muscle in a dog and to describe the healing process during treatment, according to a new protocol involving shortwave diathermy	In conclusion, in patients with clinically suspected rupture of the lateral head of the gastrocnemius muscle, US imaging has proved to be an easily performed, fast and safe imaging modality.	The dog had an excellent outcome and resumed intended use without recurrence of lameness
Clinical examination	1																		2342✓	Menchetti, M et al.	A suspected intermediate syndrome and intussusception following propoxur toxicity in a dog	2022	Veterinary Record Case Reports	8-month-old, mixed breed dog	Italy	Intoxication + treatment	Case report and description of carbamates intoxication of dogs	Evaluation of muscle function as part of the evaluation of symptoms and recovery	The overall prognosis of dogs with carbamates intoxication, intermediate syndrome and intussusception is good.
lameness grade, pain score, functional disability score and range of motion up, Helsinki chronic pain index	1			1										1					2412✓	Mocchi, M. et al.	Canine mesenchymal cell lyosecretome production and safety evaluation after allogenic intraarticular injection in osteoarthritic dogs	2021	Animals	5 dogs labrador (4) + 1 golden retriever presenting bilateral elbow or knee osteoarthritis	Italy	presenting bilateral elbow or knee osteoarthritis	Treatment of OA with mesenchymal stromal cells (MSCs). To establish the safety of the treatment, the follow-up included a questionnaire addressed to the owner and orthopaedic examinations to assess lameness grade, pain score, functional disability score and range of motion up to day 80 post-treatment.		Overall, the collected data suggest that intra-articular injection of allogeneic Lyosecretome is safe and does not induce a clinically significant local or systemic adverse response
Clinical examination	1																		2756✓	Petazzoni, M. & Buiatti, M	Simultaneous fluoroscopic-guided tibial plateau leveling and fracture reduction for the concurrent treatment of chronic cranial cruciate ligament tear and comminuted diaphyseal fracture of the tibia and fibula in a dog	2019	AVMA-JOURNAL OF THE AMERICAN VETERINARY MEDICAL ASSOCIATION	12-year-old obese spayed female American Staffordshire Terrier	Italy	treatment of chronic cranial cruciate ligament tear and comminuted diaphyseal fracture of the tibia and fibula	Case report	Case report. MRI not included as technique.	Before treatment muscle atrophy, after treatment walking function normalized
MCS			1																3092✓	Scarpa, P. et al.	How does the nutritional assessment of dogs vary in a veterinary staff?	2017	Journal of Veterinary Internal Medicine	75 adult dogs, 4 different breeds	Italy	MCS scoring agreement	To assess the reproducibility of these scoring techniques between different operators in dogs.	Dogs were blinded assessed for BCS and MCS by five different evaluators (i.e. internist, nutritionist, behaviorist, vet student and dog show judge).	Considering MCS, the kappa agreement of the evaluations was in the range of 0.19–0.55. This lack in concordance could be due to the different practice area in which the evaluators were mainly involved.
Questionnaire, thigh circumference, physical activity	1	1																	3300✓	Speciani, M.& Anzolin, E.	Conservative multimodal approach (Physical Therapy and Acupuncture) to a geriatric dog with spinal arthritis: A case study	2016	Acta Veterinaria Scandinavica	one 14 year old male Bolognese dog, diagnosed with lumbar arthritis (main radiographic lesion: L3–L4 osteophyte	Italy	PT and non-pharmacological management of his chronic spinal condition	The objective was to use a conservative holistic approach on a 14 year old male Bolognese dog, diagnosed with lumbar arthritis (main radiographic lesion: L3–L4 osteophyte)	Case report/abstract. The patient received 10 weekly PT treatments integrated with 5 fortnightly acupuncture sessions. Initial findings included paraspinal muscles contracture and hind end muscle asymmetries. fasciculation of right thigh muscles, uneven load of hind limbs.	The chosen conservative approach to this case study, integrating non-invasive techniques addressing both physical and overall emotional condition of the patient, allowed him to regain positive and interactive disposition towards physical activity.
Subjective (ROM + palpation) + lameness score + ultrasound	1			1				1											3302✓	Spinella, G. et al.	Observational study on lameness recovery in 10 dogs affected by iliopsoas injury and submitted to a physiotherapeutic approach	2021	Animals	10 dog with iopsoas myopathy disease (se tabel 1)	Italy	Acute trauma of the iliopsoas muscle	to test the outcome of physiotherapy in 10 dogs affected by a primary lesion of the iliopsoas muscle and the potential effects of sex, age, and breed on recovery	During the physiatric examination, the patient’s algic response, both to direct palpation of the iliopsoas muscle and to hindlimb extension with internal or external rotation of the hip joint, were evaluated. , lameness was assigned a specific grade from 0 to 4 according to severity. When possible, a final ultrasound evaluation was performed.	All dogs showed pain on palpation of the iliopsoas muscle, but only four exhibited pain on hindlimb extension with internal/external rotation of the hip joint. The pain on extension was resolved in all four dogs within 3-4 sessions. There was no limitation to hip ROM (50–160◦ for all dogs). During the physiatric examination, grade 1/4 lameness was observed in eight dogs, one dog had grade 2/4 lam…
Clinical examination, lameness, muscle atrophy	1																		3428✓	Tambella, A. M	Myositis ossificans circumscripta of the triceps muscle in a rottweiler dog	2013	Veterinary and Comparative Orthopaedics and Traumatology	A 20-month-old male Rottweiler dog	Italy	Myositis	The objective of this report is to document an unusual location of the myositis ossificans in a Rottweiler dog, describing clinical, diagnostic, and therapeutic aspects.	lameness and ROM - only clinical examination. Case report.	A one year clinical and radiographic follow- up examination showed a complete recovery,
acceleration and angular velocity	1														1				1905✓	Kuraoka, M. et al.	Accelerometric outcomes of motor function related to clinical evaluations and muscle involvement in dystrophic dogs	2018	PloS One	11 dystrophic dog model, CXMDJ,	Japan	Duchenne muscular dystrophy (DMD)	evaluation of gait in a dystrophic dog model, CXMDJ, by measuring three-axial acceleration and angular velocity over the course of months. Hybrid sensors were placed on the dorsal thoracic and lumbar regions of dogs to detect a wide range of acceleration (±8 G) and angular velocity (±1000 degrees per second).	longitudinal study	Acceleration and angular velocity are efficient outcome measures for quantification of motor function according to the disease course and severity. These parameters should be widely used in motor function tests in patients with hereditary neuromuscular disorders including DMD.	limb and temporal muscle atrophy - The severity was classified as a score of 1 to 5
Kinematics, EMG										1							1		3886✓	Yoshikawa, K. et al.	Functional assessment of the gluteus medius, cranial part of the biceps femoris, and vastus lateralis in beagle dogs based on a novel gait phase classification	2021	Journal of Veterinary Medical Science	Eight beagles (3 females and 5 males) owned by Rakuno Gakuen University were used in this study. The dogs were aged from 4 to 8 years (5.6 ± 0.6 years). Their body weights ranged from 10.0 to 14.7 kg (12.3 ± 0.6 kg) and their body heights (measured from the ground to the dorsal aspect of the scapula) ranged from 37.0 to 40.5 cm (38.7 ± 0.5 cm). Healthy dogs	Japan	gait phase classification - normal data in dogs	The purpose of this study was to determine the canine hind limb gait phase and to assess the functions of three main hind limb muscles, such as gluteus medius (GM), cranial part of the biceps femoris (CBF) and vastus lateralis (VL) in each gait phase.	10 color markers (each 20 mm in diameter) were attached to anatomical landmarks of the hind limbs of each dog. Four CCD cameras were set up around a treadmill. All video images were analyzed frame by-frame by one person to divide all gait cycles into defined phases. The canine gait cycle was able to be divided into initial contact (IC) and the following 5 phases: loading response (LR), middle sta…	canine gait phase classification and estimated features of joint angles and functional roles of the GM and CBF and VL muscles in dogs based on this classification.
range of motion, muscle mass, lameness score and weight bearing		1		1								1		1					1986✓	Lee, S et al.	Rehabilitative effect of intramuscular electrostimulation after reconstruction of medial patellar luxation in small sized dog	2015	Journal of Veterinary Clinics	12 dogs with operated medial luxation divided	Korea	Medial Patellar Luxation	to ascertain the rehabilitative effect of IMES treatment in small sized dog with reconstructed MPL.	dogs were divided into electrostimulation group (n = 8) and no electrostimulation group (n = 4); measured affected sided range of motion, muscle mass, lameness score and weight bearing for hospitalization 2 weeks	As results, in small sized dog after reconstruction of MPL, IMES on the cranial part of sartorius muscle considered a great help in the initial rehabilitation.
Gait Function/lameness	1																		3881✓	Yoon, H. Y. et al.	Clinical evaluation of tightrope cranial cruciate ligament technique for treatment of cranial cruciate ligament deficiency in dogs	2012	Journal of Veterinary Clinics	Five male and 4 female dogs underwent TightRope CCL technique for treatment of cranial cruciate ligament deficiency	Korea	cranial cruciate ligamen treatment	The purpose of our study is to evaluate the clinical outcome of TightRope CCL technique for treatment of cranial cruciate ligament deficiency in nine dogs.	Dog owners reporting outcome	Based on surgical time, complication, stifle stability, and functional recovery, the present study indicated that TightRope CCL technique is effective treatment for the dogs with CCL deficiency.
Lameness, muscle atrophy, ROM	1																		3882✓	Yoon, H. Y et al.	Stabilization of recurrent medial shoulder luxation by use of three bone anchors in a dog	2013	Journal of Veterinary Clinics	12-year-old male poodle weighing 2.0 kg evaluatied for thoracic limb lameness.	Korea	Shoulder Luxation	The purpose of this case report is to describe the clinical presentation and successful surgical management by use of a cancellous suture anchor and two cortical suture anchors in a dog with recurrent medial shoulder luxation and recommend indication for surgical management using bone anchors.	Case report	this case report described the clinical presentation and successful surgical management by use of three bone anchors in a dog with recurrent medial shoulder luxation.
Gait (subjective)	1																		988✓	Elbertse, Y. et al	Recovery of walking after an IVDD without DPP with adipose derived mesenchymal stem cells	2018	Acta Veterinaria Scandinavica	1 case, English Stafforshire Terrier, 2 years old, female	Netherlands	Rehab after intervertebral disc disease	Evaluate whether adipose derived stem cells improve the rehab outcome (gait etc.) of this case	We started ground walking. Initially, the feet had to be placed forward by hand.	Standing time improved (shown in table 2). After one treatment the dog could walk for 45 min.
Motor function scoring				1															1245✓	Giza, E. G., et al.	Electrodiagnostic studies in presumptive primary hypothyroidism and polyneuropathy in dogs with reevaluation during hormone replacement therapy	2016	Acta Veterinaria Scandinavica	24 dogs	Poland	primary hypothyroidism and polyneuropathy	The purpose of this study was a retrospective evaluation of EMG, MNCV, F-wave and BAER findings in 24 dogs with presumptive naturally occurring hypothyroidism and peripheral neuropathy, and a comparison of the results before and after initiation of levothyroxine supplementation.	All dogs were examined clinically, orthopedically, and neurologically. Motor function was evaluated and motor deficits were classified according to the following scale: Grade 0—normal motor function and muscle strength, Grade 1—mild motor deficits, muscle weakness, ambu_x0002_latory paresis; Grade 2–moderate deficits, non-ambu_x0002_latory paresis and Grade 3—severe deficits, complete loss of str…	Motor deficits were evaluated as Grade “1” in 8/24 dogs, Grade “2” in 11/24 individuals and Grade “3” in 5/24 canine patients	EMG under anaesthesia.
Infrared thermography (IRT)						1													3294✓	Soroko, M. et al.	Changes in Body Surface Temperature Associated with High-Speed Treadmill Exercise in Beagle Dogs Measured by Infrared Thermography	2021	Animals	nine clinically healthy Beagle dogs (four females and five males; age 4–17 years; mean body weight 14 ± 1.5 kg) with no history of lameness or musculoskeletal pathology, with similar daily physical activity levels.	Poland	Physiological response to exercise (Healthy dogs)	The aim of our research was to assess the influence of high-speed treadmill exercise on body surface temperature using IRT in selected body regions of healthy Beagle dogs, taking into account gait and recovery time. The hypothesis of the study was that body surface temperature in specific body regions increases in response to high-speed exercise on the treadmill.	Dogs were exercised on a dogPACER model LF3.1 electric treadmill for 35 min, consisting of walking (10 min), trot (10 min), canter (10 min), and second walk (5 min), and the procedure ended with 120 min of recovery time. The speed of the treadmill was the same for all dogs. For thermographic examination, a VarioCam HR infrared camera was used. Thermographic images of both sides of each animal wer…	The study demonstrated that body surface temperature was influenced by high-speed physical exercise on a treadmill and IRT was a viable imaging modality that provided temperature data from specific body regions. The proximal forelimb and hindlimb were the most influenced by exercise.
Helsinki Chronic Pain Index				1															1540✓	Hulea, C. I.; Cristina, R. T.	Monitoring and therapeutics of joint pain in dogs	2018	Medicamentul Veterinar / Veterinary Drug	19 dogs of different races with definite diagnoses of osteoarthritis (OA) and / or hip dysplasia (DSC)	Romania	Osteoarthritis in the dog	(a) the chronic pain monitoring of acupuncture dogs, via a well-established questionnaire, a multifactorial descriptive scale; (b) Influence of acupuncture on blood parameters in chronic pain in the dogs.	The results revealed that both serotonin and prolactin did not undergo significant quantitative changes during the study in both dogs groups, receiving acupuncture and those in the control group. The questionnaire used is a valid tool for assessing chronic locomotor pain in dogs	See intervention	Included because this questionaire can asssess function e.g. when pain in the musculoskeletal system
Clinical examination, athrophy, pain, ROM	1																		2604✓	Ober, C et al.	Use of clinical and computed tomography findings to assess long-term unsatisfactory outcome after femoral head and neck ostectomy in four large breed dogs	2018	Acta Veterinaria Scandinavica	Four large mixed breed dogs underwent	Romania	Femoral head and neck ostectomy (FHNO)	The objective of this study was to assess the long-term results of FHNO associated with unsatisfactory functional outcome by means of clinical examination and computed tomography (CT) scanning.	Case study - 4 cases. CT not included here.	The study shows that FHNO could lead to severe functional deficits in large breed dogs.
Thermography	1					1													3524✓	Trudova, L et al.	Physiotherapy in the rehabilitation of sledge dogs	2021	EDP Sciences	10 (25) adult Husky sled dogs participating in sports races were examined	Russia	Sports medicine, injuries and rehab	The purpose of the study was to evaluate the effectiveness of the use of physical therapy in sled dogs during the recovery period for injury prevention. Research tasks: 1. Consideration of the main causes of injuries in sled dogs; 2. Comprehensive diagnosis of sports injuries in sled dogs; 3. Physiotherapy for the prevention of sports injuries in sled dogs.	10 dogs: An experimental group of 5 dogs underwent rehabilitation using low-frequency magnetic therapy and restorative massage for 5 days, and 5 dogs from the control group were given rest from training. Thermography was performed on the shoulder girdle muscles (Fig. 2), since this is the most frequently injured area in sledge dog sports.	Thermography of dogs was carried out to determine the body temperature at rest and after exercise, the shoulder girdle muscles were selected as a sample, since they bear the greatest load. At rest, the temperature was in the range of 29.5 + 0.60C, after training in dogs of both groups it was increased by 36.2+0.30C (p<0.5),
surface electromyography										1						1			2402✓	v. et al.	Surface electromyography of the longissimus and gluteus medius muscles in greyhounds walking and trotting on ground flat, up, and downhill	2020	Animals	five Greyhounds	Spain	Healthy dogs, descriptive/observational	to gain further insight into the muscle activity of LD and GM muscles of dogs walking and trotting on the ground flat, uphill, and downhill. Hypothesis: that sEMG activities of LD andGMmuscles would be higher during trotting than during walking and that sEMG activity of LD and GM muscles would increase when the dogs were uphill and decreased when they were downhill.	Noraxon system Telemyo 2400	the same incline, the mean sEMG activity of LD of dogs was higher at the trot than at the walk. Second, the mean sEMG activity of LD and GM muscles was significantly higher in dogs walking and trotting uphill than in their respective flat gait
Muscle atrophy + kinematics (ROM) (both only by physical examination)	1																		539✓	Castelli, E. et al	Custom acetabular prosthesis for total hip replacement: A case report in a dog with acetabular bone loss after femoral head and neck ostectomy	2019	Veterinary Surgery	1 case, Labrador Retriever, 10 years, male	Switzerland	Femoral head and neck ostectomy	Describe the application of a custom acetabular prosthesis (CAP) for total hip replacement (THR) in a dog 20 months after femoral head and neck ostectomy (FHNO)	The orthopedic examination revealed right hind limb muscle atrophy. Extension and abduction of the right hip elicited pain and crepitus. The right hip joint had a decreased range of motion, with an estimated angle of exten sion of 90 degrees.	See intervention to the left. After surgery: Severe tension of the iliopsoas, quadriceps, and adductor muscles was present. The gait abnormalities were attributed to persistent severe muscular tension.	Outcome assessments may have been susceptible to inaccuracy because of the subjective perspectives. The use of a standardized objective methodology, such as repeated measurements of hip joint kinematics and hind limb muscle volume, and the use of validated owner questionnaire, would have provided more objective data for outcome judgment
range of motion (ROM), muscle circumference, and gait analysis from force platform system.		1										1		1					3757✓	Wiputhanuphongs, A. et al.	Effect of Physical Therapy Program After Surgical Correction of Medial Patellar Luxation in Small Breed Dogs	2015	THAI JOURNAL OF VETERINARY MEDICINE	20 Chihuahua and Pomeranian dogs with MPL grade 3/4 (Putnam, 1968) were enrolled in this study with both sexes, age 1 to 7 years old and body condition score of 3/5.	Thailand	Surgical Correction of Medial Patellar Luxation	This study was to compare the effect of post-operative management of patient with MPL by using physical therapy program together with NSAIDs and NSAIDs alone.	After surgery, the patients were randomly allocated into 2 groups. Ten animals were in the experimental group, which received the physical therapy program with anti_x0002_inflammatory medication. The rest were in the control group, which received only NSAIDs medication. Physical therapy program consisted of cryotherapy, neuromuscular electrical stimulation, passive range of motion, stretching, an…	results of this study showed significant increased muscle circumference and weight bearing force in experimental group better than control group.
Thigh circumference + kinematics (goniometer)		1		1										1					100✓	Altinkaya, N. et al	NEUROLOGICAL PHYSIOTHERAPY IN LABRADOR RETRIEVER DOG WITH PARAPARESIS: A CASE REPORT	2020	INTERNATIONAL JOURNAL OF PHYSIOTHERAPY	1 27 kg male dog, Labrador retriever	Turkey	a spinal cord injured dog with paraparesis	Explore the effectiveness of the sensorimotor rehabilitative physiotherapy program in a spinal cord injured dog with paraparesis	Neurological examinations including MFS. Range of motion obtained by goniometer, thigh circumference and the distance between the greater trochanter and patella was measured. Neuromuscular electrical stimulation was applied to the muscles to improve muscle mass.	7th-week reevaluation: the dog could stand more than 60 seconds and began to walk independently. Increased thigh circumference from 31 cm to 36 cm. Canine Acute Pain Scale.
Surface EMG + ultra sonography								1		1									1367✓	Gözgören and Cingi	Evaluation of ECG and EMG Findings in Dogs Undergoing Abdominal Ultrasonography	2020	Kocatepe Vet J	12 dogs between the ages of 1-9	Turkey	Dogs at the hospital for elective procedures	to determination of heart rate frequency via ECG technique and analysis of muscle contraction by quantitative processes by EMG during abdominal USG examination in healthy dogs	Observational study: EMG, US	It was concluded that the device (US) used in the study can be used safely in dogs for neuromuscular diseases and in detecting physiotherapy effectiveness above muscle activity.
Goniometry and thigh circumference		1												1					3013✓	Sabanci, S. S.; Ocal, M. K.	Comparison of goniometric measurements of the stifle joint in seven breeds of normal dogs	2016	Veterinary and Comparative Orthopaedics and Traumatology	We used a total of 126 dogs from seven different breeds: Belgian Malinois, German Shepherds, Dobermanns, Boxers, Labrador Retrievers, Golden Retrievers, and Rottweilers.	Turkey	Normative data stifle joint goniometric	To compare the goniometric measurements of the stifle joint in seven dog breeds, and to determine the relationship among goniometric measurements, age, body weight, tibial plateau angle, crus and thigh circumferences, and widths of quadriceps, hamstring, and gastrocnemius muscles in healthy dogs.	The standing angle of the stifle joint was measured. The circumferences of the thigh and crus were determined. The rest of the ROM and radiograph were performed after sedation.	Breed differences, body weights, and muscle mass should be taken into consideration during assessment of the stifle function using goniometric measurements.
Kinetics (Tekscan mat) + kinematics (reflective markers and high speed camera)												1					1		342✓	Blake, S. et al	Kinematics and kinetics of dogs completing jump and A-frame exercises	2021	Comparative Exercise Physiology	14 German Sherperds (13 males, 1 female)	UK	Police dogs	Examine objective varibables that may contribute to high rate of early retirement and understand the forces	55 cm jump hurdle and an A-frame, measured at walk and trot. Kinematics: Reflective markers and high speed camera. Kinetics: Peak vertical force, mean vertical ground reaction force and contact pressure measurements on a Tekscan mat.	Afgility equipment generates greater forces through the musculosceletal system and requires a greater ROM.
A pressure walkway and a motion capture system obtained measures of kinetics, kinematics and conformation during standing and trot												1					1		1547✓	Humphries, A et al.	Biomechanical comparison of standing posture and during trot between German shepherd and Labrador retriever dogs	2020	PlosOne	12 GSD + 12 LRD	UK	This study quantifies the movement and standing posture of twelve healthy GSDs and twelve healthy LRDs to identify biomechanical similarities and differences that may be linked to sub-optimal hip and elbow mechanics	to investigate both conformation and biomechanical parameters in the standing posture and during trot in non-lame subjects of these two breeds.	Descriptive, healthy dogs locomotion	The results showed similarities in their stride parameters (after normalisation), but the majority of the biomechanical parameters investigated, particularly the distribution of forces in the forelimb, measures of the CoP in the stance of the limbs and within paws and the vertebral column and hind limbs joint rotations were different between the two breeds.
Muscle tone of the thighs (i.e. quadriceps muscles) and upper forelimb (triceps muscle) using a semi-objective scale based on palpation (scale 1–9), mid-thigh circumference + Biomechanics/motion + pressure walkway		1										1					1		1550✓	Humphries, A et al.	Diferent conformations of theGerman shepherd dog breed afect its posture and movement	2020	Scientific Reports	German shepherd dog (GSD): A total of 60 (31 females) GSDs were recruited in the study	UK	Healthy dogs. The relationship between the kinematic and kinetic parameters and conformational measures of the back curvature and slope was investigated to determine if the conformation is likely to afect the standing posture and movement in the healthy GSD.	To quantitatively describe standing posture and trot of 60 healthy GSDs by analysing the kinematics and kinetics.	Muscle tone of the thighs (i.e. quadriceps muscles) and upper forelimb (triceps muscle) using a semi-objective scale based on palpation (scale 1–9), mid-thigh circumference + Biomechanics/motion + pressure walkway	Although this study recorded the muscle tone on the forelimbs and hindlimbs and the circumference of the thighs as indirect measures of muscle development and strength of the GSDs, there was no diference between the groups. Although it should be noted that these are semi-quantitative analyses that might not be very precise, hence further conclusions on diferences in musculature and its relation t…
Visual examination of gait.	1																		1691✓	Kalff, S.; Parry, A.; Gemmill, T	Traumatic fibrotic myopathy of the tensor fascia lata muscle in a Whippet	2013	Veterinary and Comparative Orthopaedics and Traumatology	case report one dog (Whippet)	UK	Case report; Traumatic fibrotic myopathy	This case report describes the clinical features and the successful treatment of a traumatic fibrotic myopathy affecting the tensor fascia lata muscle in the dog.	US under sedation.	Surgical resection of the fibrotic portion of the tensor fascia lata muscle resulted in immediate and longterm resolution of clinical signs.
Gait analysis.Pain score				1								1					1		2596✓	Nutt, A. E et al.	Influence of muscle-sparing lateral thoracotomy on postoperative pain and lameness: A randomized clinical trial	2021	Veterinary Surgery	23 dogs, many breeds.	UK	muscle-sparing lateral thoracotomy (MSLT) and standard lateral thoracotomy (SLT) in dogs	To assess and compare the magnitude of lameness and level of pain after muscle-sparing lateral thoracotomy (MSLT) and standard lateral thoracotomy (SLT) in dogs.	and lie-to-move 3 times within equal distances. Kinetics.	Lateral thoracotomies caused postoperative pain and ipsilateral forelimb lameness, and both were reduced by sparing the latissimus dorsi.	Pain score: Glasgow Composite Measure Pain Scale - Short Form
EMG, Kinematics										1							1		2699✓	Parkinson, S. et al.	Effect of water depth on muscle activity of dogs when walking on a water treadmill	2018	Comparative Exercise Physiology	7 dogs, various breeds, (Table 1)	UK	Healthy dogs, canine locomotion and hydrotherapy rehabilitation	to investigate if the estimated workload of the gluteus medius (GM) and longissimus dorsi (LD) increased in dogs at different water depths when walking on a water treadmill	This study aimed to use surface electromyography (sEMG) to measure muscle workload in the GM and LD of sound dogs on the WT at increasing water depths: no submersion (control), mid tarsal, mid stifle and the midpoint between the stifle and the greater trochanter. We hypothesised that as water depth increased, estimated muscle workload measured by integrated EMG (iEMG) in the GM and LD would incre…	Water depth has a direct impact on GM and LD muscle activity in dogs undertaking walk exercise on a WT. Walking at a depth directly above the tarsal joint results in increased workload for GM and LD. As water height is increased beyond the stifle joint, GM and LD workload reduced.
Kinematics, ROM																	1		2831✓	Preston, T. & Wills, A. P.	A single hydrotherapy session increases range of motion and stride length in Labrador retrievers diagnosed with elbow dysplasia	2018	Veterinary Journal	12 doge (6 heallthy 6 with elbow dysplasia). Labrador retrievers	UK	Elbow dysplasia, rehabilitation hydrotherapy	Assessment of changes in gait kinematics (ROM) after hydrotherapy session	Hydrotherapy was performed by a therapist who focused on the ROM of the elbow. Reflective markers were placed on the dog and the dog filmed while on a treadmill. The ROM of the elbow was measured as the maximum extension minus the maximum flexion of the elbow. Strid length and stride frequency were also measured.	ROM, stride length, stride frequency. Hydrotherapy increased the outcomes - both groups seems to respond.,
(gait, posture, daily activity, behaviour, performance) and quality of life score	1			1															2917✓	Riley, L. M. et al.	Effect of massage therapy on pain and quality of life in dogs: A cross sectional study	2021	Veterinary Record	a convenience sample of 527 dogs (se tabel 1)	UK	Clinical Canine Massage Therapy delivered by Canine Massage Therapy Centre Ltd (LANTRA accredited	The current cross-sectional study aimed to investigate quantitative changes in pain (across multiple indicators) reported by dog owners and practitioners of the Canine Massage Guild UK (hereafter the Guild) in a large sample of dogs who were referred by veterinarians due to soft tissue damage/injury or myofascial/ musculoskeletal pain.	Data were extracted from case files for over 500 dogs who received 1–3 treatments using the Lenton Method of massage therapy.	clinical canine massage therapy was associated with a significant reduction in practitioner, and owner reported pain severity scores in all pain indicators (Gait, Posture, Behaviour,Daily Activity, Performance).
Ultralyd								1											2929✓	Roberts, E et al.	Evaluation of the reliability of real‑time ultrasonography to measure muscle thickness of the canine middle gluteal muscle	2016	Acta Veterinaria Scandinavica	ten healthy canines,	UK	Method, reliability	The study was an operator-blind clinical trial of repeated ultrasonography (ULT) to determine a standardised method for MT measurement in the middle gluteal muscle of canines in the clinical setting.	ULT measurements were taken from ten healthy canines, by three operators (operator one inexperienced, operator two moderate experience, and operator three experienced), each following a protocol that evaluated three repeated measure_x0002_ments of both hind limbs to evaluate MT of cross-sectional (CS) and longitudinal (LT) views	Good intra-rater reliability was found with MT measurements of both CS and LT views
IMU/Accelerometry															1				3751✓	Wilshin, S. et al.	Dog galloping on rough terrain exhibits similar limb co-ordination patterns and gait variability to that on flat terrain	2021	Bioinspiration & biomimetics	six adult dogs ofmixed sex with withers height 507.5 ± 66.3 mm (mean ± s.d) and body mass 22.6 ± 4.5 kg (mean ± s.d).	UK	Understanding gait during locomotion	Hypothesized reasons for galloping include that it provides extended flight phases with more time for leg placement and hence enhances or provides necessary maneuverability.	Linear and angular accelerations of each leg were measured with using custom-built inertial measurement units (IMUs) -tightend to each limb.This system was comprised of a three-axis accelerometer and gyroscopes. This gave x-, y- and z-axis measurements of acceleration and angular acceleration for each leg. A GPS unit provided dog velocity and position.	the findings suggest that achieving a target gallop gait with tight regulation is still the desired behavior, and that large amounts of variability in gait are not a desired feature of the gallop
Six-minute test							1												29✓	Acosta A. R. et al.	Use of the six-minute walk test to characterize golden retriever muscular dystrophy	2016	Neuromuscular disorders	21 golden retrievers, 10 males, 11 females	USA	Golder retriver muscular dystrophy (GRMD)	Can 6MWT be used as a biomarker of GRDM?	The 6MWT are assessed in dogs with and without GRDM at 3, 6 and 12 months of age. Furthermore, tibiotarsal joint extension and flexion force, eccentric contraction decrement and pelvic limb joint angles were measured.	GRMD dogs walked shorter at the 6MWT compared to normal dogs at the age of 6 and 12 month. But negative correlation with other tests?	The results here could be due to the cardiac muscle degeneration of GRMD.
EMG + kinematics (markers + cameras) + kinetics (force platforms in a runway)										1		1					1		41✓	Adrian C. P. et al	Gait and electromyographic alterations due to early onset of injury and eventual rupture of the cranial cruciate ligament in dogs: A pilot study	2019	Veterinary Surgery	Purpose-bred, 5 females, 1.6±1.0 years, 22.2 ± 4.9 kg	USA	CCLR	Identify relevant electromyography (EMG), kinematic, and kinetic changes (Three force platforms (AMTI) mounted in-series within the runway) in dogs with CCL injury	CCL injury induced. Surface EMG, joint kinematics, and ground reaction forces were assessed simultaneously at a trot at baseline, after the injury and a few times until 16 weeks after rupture.	After CCLR, stifle flexion angles decreased in both the injuried and not injuried limb. Hip joint ROM during stance decreased in the contralateral limb. Forces decreaced within the injuried limb. No significnt EMG-differences between limbs.
Thigh circumference + kinetics (pressure sensitive walkway)		1										1							1134✓	Frank, I. et al	Diagnostic Ultrasound Detection of Changes in Femoral Muscle Mass Recovery after Tibial Plateau Levelling Osteotomy in Dogs	2019	Veterinary and Comparative Orthopaedics and Traumatology	7 dogs after TPLO	USA	Tibial pleateau levelling osteotomy (TPLO)	Develop a clinically feasible US protocol that can detect changes in thigh muscle mass in dogs after stifle surgery, as a potential alternative to manual thigh circumferemce (TC).	Manual TC measurements (in mm) at each location were acquired in triplicate. A pressure sensitive walkway, Tekscan Animal Walkway, was used at the beginning of each visit. Ground reaction forces (GRF, includ ing peak vertical force [PVF], vertical impulse [VI]) as well as the percentage of body weight distribution (%BWD) were measured.	All GRF (PVF, VI and %BWD measurements) of the affected hind limb were significantly improved (p < 0.01) throughout the study period (results shown in table). Manual thigh circumference measurements did not detect significant muscle loss or gain between any time points. Manual thigh circumference values showed strong relation to CT and weak relation to the various US measurements.	US part excluded because of anaesthesia.
Visual gait examination and lameness (not scored)	1																		1136✓	Frank, I. et al.	Fluorine-18-fluoro-2-deoxy-d-glucose PET-CT aids in detection of soft-tissue injuries for dogs with thoracic or pelvic limb lamenes	2019	Veterinary radiology & ultrasound	Twenty-five client-owned dogs	USA	Pelvic limb lameness	To evaluate FDG PET-CT findings in 25 client-owned dogs with inconclusive origin of thoracic or pelvic limb lameness	PET-CT in anaesthesia. Visual gait examination and were assigned a subjective degree of lameness.	Sixty percent (n = 15/25) of cases were presented with unilateral (n = 11) or bilateral (n = 4) thoracic limb lameness, 24% (n = 6/25) with unilateral (n = 5) or bilateral pelvic limb lameness and 16% (4/25) with a combination of both thoracic and pelvic limb lameness
Kinematics (ROM by goniometer) + kinetics (pressure sensitive walkway, Tekscan) + muscle circumference		1		1								1		1					267✓	Barthelemy, N. P. et al.	Short- and Long-Term Outcomes After Arthroscopic Treatment of Young Large Breed Dogs With Medial Compartment Disease of the Elbow	2014	Veterinary Surgery	15 medium-large breeds <3 years.	USA	Medial coronoid process disease in one or both elbows	Report short‐ and long‐term outcomes after arthroscopic treatment in young large breed dogs affected by medial coronoid process disease (MCPD)	Variables recorded before, 6 weeks, and _x0002_23 months after surgery(by arthroscopy) includeded e.g muscle circumference (at the level of the distal third of the humerus with the dog in a standing position), range of motion (ROM) of the elbow joint (by goniometer), and the load distribution of vertical ground reaction forces between thoracic and pelvic limbs (on a pressure sensitive walkway)	A greater load distribution to the pelvic limbs was identified preoperatively in dogs with radioulnar incongruity than in dogs with congruent elbows. Load distribution was not significantly improved at 6 weeks compared with preoperatively. Muscle circumference and vertical impulse distributions were improved at long‐term evaluation
Kinetics (weight bearing)												1							3737✓	White, D. A. et al	Fortetropin inhibits disuse muscle atrophy in dogs after tibial plateau leveling osteotomy	2020	PloS One	100 dogs	USA	Tibial pleateau levelling osteotomy (TPLO)	Assess if a myostatin reducer would have an effect on pre_x0002_venting or reversing disuse muscle atrophy in patients undergoing a tibial plateau leveling osteotom. Our hypothesis was that Fortetropin1 supplementation in the post-operative period would help reverse disuse muscle atrophy in the affected limb, resulting in improved force distribution at standing and measurable difference in muscle…	One hundred client-owned dogs with naturally-occurring cranial cruciate ligament rupture were randomized into one of two groups: a Fortetropin1 treatment group or a placebo. : Thigh circumference, ultrasonographic measurements of thigh muscle thickness, stance force analysis were measured at week 0, 8 and 12. For stance analysis (prior to sedation), the percent body weight placed on each limb at …	From week 0 to week 8, there was no change for thigh circumference in the Fortetropin® group for the affected limb (-0.54cm, P = 0.31). The percent of body weight supported by the affected limb increased in dogs treated with Fortetropin® (+7.0%, P<0.01) and the placebo group (+4.9%, P<0.01) at the end of the period of forced exercise restriction. The difference in weight bearing between the Forte…
Kinetics (two force platforms) + kinematics (markers + cameras)												1					1		444✓	Brown, N.P. et al	Development of a Canine Rigid Body Musculoskeletal Computer Model to Evaluate Gait	2020	FRONTIERS IN BIOENGINEERING AND BIOTECHNOLOGY	1 dog, Dachshund female	USA	Chondrodystrophic dwarf breeds	Develop a dynamic rigid body musculoskeletal model of the pelvis and pelvic limbs in a healthy chondrodystrophic dog evaluated with kinematics and kinetics during gait, and to describe pelvic limb muscle activation patterns and forces during gait.	Kinetics: Ground reaction forces measured. During each trial, the canine subject traversed the force platforms so that each pelvic limb paw contacted a separate force platform. Kinematics: Markers + motion capture tracking system equipped with 10 infrared cameras	The musculoskeletal computer model accurately replicated experimental canine angular kinematics associated with gait and was used to predict muscle activation patterns and forces. Thus, musculoskeletal modeling allows for quantification of measures such as muscle forces that are difficult or impossible to measure in vivo.
MCS			1																278✓	Bay, P. L. et al.	Prevalence of cachexia in dogs with congestive heart failure	2017	Journal of Cachexia, Sarcopenia and Muscle	196 dogs with congestive heart failure	USA	Congestive heart failure	Determine prevalence of cardiac cachexia in dogs with CHF due to acquired heart disease	Muscle condition was categorized using the World Small Animal Veterinary Association scoring system as normal muscle, mild muscle loss, moderate muscle loss, or severe muscle loss. Results: Med	muscle loss was identified in 48.0% of dogs: Mild muscle loss: 73/196 (37.3%), moderate muscle loss: 14/196 (7.1%), and severe muscle loss: 7/196 (3.6%). 52.0% of dogs were assessed to have normal muscle.
MCS + ultrasound + forelimb circumference (FLEMS) + MRI		1	1					1											1145✓	Freeman, L. M. et al	Evaluation of the use of muscle condition score and ultrasonographic measurements for assessment of muscle mass in dogs	2019	American journal of veterinary research	40 dogs, 3-16 years old (20 of them being Beagles)	USA	Muscle mass assessment	To evaluate repeatability and reproducibility of muscle condition score (MCS) in dogs with various degrees of muscle loss; to compare MCS, muscle ultrasonographic measurements, and quantitative magnetic resonance (QMR) measurements; and to identify cutoff values for ultrasonographic measurements of muscle that can be used to identify dogs with cachexia and sarcopenia.	MCS: 4 raters evaluated and scored all 40 dogs 3 separate times. QMR: Each unsedated dog was placed in a polymethylmeth acrylate crate for minimum movement. Ultrasound: Muscle height was measured on all dogs by 1 investigator.	For both interrater and intrarater agreement, κ coefficients were higher for dogs with normal muscle mass and severe muscle loss and lower for dogs with mild and moderate muscle loss. The MCS was significantly correlated with age (r = –0.62), vertebral epaxial muscle score (VEMS; r = 0.71), forelimb epaxial muscle score (FLEMS; r = 0.58), and BCS (r = 0.73), and VEMS was significantly correlated …	Here MRI is without sedation, but only possible with trained animal research dogs. Radiography to calculate a ratio of the muscle height to the T4 length (VEMS).
MCS			1																1147✓	Freeman, L. M. et al	Pilot study of a myostatin antagonist in dogs with cardiac cachexia	2015	Journal of Veterinary Cardiology	7 dogs with congestive heart failure (CHF) and cardiac cachexia	USA	Cardiac cachexia	Evaluate a dog-specific myostatin antagonist to test its safety and efficacy in dogs with CHF and cachexia.	MCS as an endpoint.	The change overall in MCS was not significant from baseline to week 4.
MCS + ultrasound			1					1											1149✓	Freeman, L. M. et al	Quantitative assessment of muscle in dogs using a vertebral epaxial muscle score	2017	The Canadian Journal of Veterinary Research	38 dogs	USA	Muscle mass	The primary objective of this study, therefore, was to assess the validity of this ultrasound technique for assessment of muscle mass in healthy dogs of varying sizes and shapes. A secondary objective was to evaluate the variability and reproducibility of this ultrasound method within and between observers in a subpopulation of dogs.	Dogs were also assigned a body condition score (BCS; on a 9-point scale) (11) and muscle condition score. The 4th vertebra was selected as it is less subject to distortion in ascer taining size from a radiograph than other vertebrae and because T4 is also employed in assessing cardiac size with the Vertebral Heart Scale (12). Three measurements of the maximal right epaxial muscle height (cm) were…	All dogs had a normal muscle condition score. There was no significant difference for height/T4 (P = 0.10) among breeds, but breeds were significantly different in area/T4 (P , 0.001).
six-minute walk test + pedometer							1								1				548✓	Cerda-Gonzalez, S. et al	Noninvasive Assessment of Neuromuscular Disease in Dogs: Use of the 6-minute Walk Test to Assess Submaximal Exercise Tolerance in Dogs with Centronuclear Myopathy	2016	Journal of Veterinary Internal Medicine	8 Labrador Retrievers, purpose-bred with centronuclear myopathy mutations	USA	Centronuclear Myopathy	To examine whether dogs with CNM would walk shorter distances and have lower pedometer readings after 6MWT than their nondiseased littermates	At the start of testing, each animal was fitted with a pedometer, a timer was started, and dogs were allowed to walk at their own pace for 6 minutes. Distance walked and pedometer read_x0002_ings were recorded.	Degree of paresis varied among affected dogs, and was reflected by significant differences in distance walked between CNM-affected dogs and those with clear and carrier genotypes (P = .048).
Kinetics (single force platform) + kinematics (reflective markers)												1					1		443✓	Brown, N.P. et al	Development of a canine stifle computer model to evaluate cranial cruciate ligament deficiencys	2013	Journal of Mechanics in Medicine and Biology	1 dog, Golden Retriever male	USA	CCLR dog model	Develop a three-dimensional (3D) quasi-static rigid body canine pelvic limb computer model simulating a cranial cruciate ligament (CrCL) intact and CrCL-deficient stifle during walking stance to describe stifle biomechanics	Skeletal geometry and ligament anatomy determined from computed tomography (CT), optimized muscle forces, motion capture kinematics, and force platform ground reaction forces were used to develop the model. CT part excluded.	The CrCL was found to be the primary intact stifle load-bearing ligament, and the caudal cruciate ligament was the primary CrCL-deficient stifle load-bearing ligament.
Muscle atrophy (subjective)	1																		3390✓	Swift, K. E. et al	Clinical and imaging findings, treatments, and outcomes in 27 dogs with imaging diagnosed trigeminal nerve sheath tumors: A multi-center study	2017	Veterinary Radiology and Ultrasound	27 dogs	USA	Trigeminal nerve sheath tumors	Describe clinical signs, tumor localization characteristics, treatments, and clinical outcomes in a group of dogs with this neoplasm.	Neurologic examimation findings considered to be suggestive of trigeminal nerve sheath tumor were unilateral temporal and masseter muscle atrophy, enophthalmos, absent or diminished palpebral reflex, absent or diminished corneal reflex, decreased facial sensation, seizures, general proprioceptive ataxia, and/or hemiparesis.	As recorded on physical and neurological examination, 11 dogs presented with right-sided masticatory muscle atrophy and 14 dogs presented with left-sided masticatory muscle atrophy. One dog had no reported muscle atrophy and one dog had generalized muscle atrophy. During the follow-up period, all dogs presenting with unilateral masticatory muscle atrophy had progressive or stable atrophy. In this…
EMG + kinematics + kinetics (force plates, standing)										1		1					1		89✓	Alizadeh, M. et al	An EMG-driven biomechanical model of the canine cervical spine	2017	Journal of electromyography and kinesiology	1 male dog, 26 kg laboratory dog	USA	Canine cervical spine	Develop a canine specific EMG-driven cervical spine model that would be sensitive to dynamic physical exertions of the cervical spine and cabable of accurately predicting internal moments and spinal tissue loading profiles	Kinematics: Markers different places at the head/neck. Motion caption system.Kinetics: Force plates under the paws and a latex band attached to the head to meassure the force of pulling? sEMG on neck muscles.
Kinematics (weight distribution)												1							1102✓	Fish, F. E. et al	A 60:40 split: Differential mass support in dogs	2021	ANATOMICAL RECORD-ADVANCES IN INTEGRATIVE ANATOMY AND EVOLUTIONARY BIOLOGY	552 dogs (123 breeds)	USA	Mass support	Examine the mass distribution between the fore and hind limbs of dogs spanning a large range of body masses and breeds	A dog was weighed first with their forefeet on the scale and then reversed with just its hind feet on the scale. To keep the dog level on the scale, a Styrofoam pad of equivalent height with the scale supported the pair of legs not on the scale. The combined mass of the mea_x0002_sure of the forelegs and hind legs was considered the total mass of the dog	The overall “grand” mean proportion of mass on the forelegs to the total mass was 60.4%
Ultrasound + subjective (gait, muscle palpation) + VAS	1			1				1											1238✓	Gibson, M.A. et al	Semitendinosus myopathy and treatment with adipose-derived stem cells in working German shepherd police dogs	2017	Canadian Veterinary Journal	11 German Shepherd police dogs	USA	Semitendinosus myopathy	Hypothesized that by treating semitendinosus muscle tears with adipose-derived mesenchymal stem cells (MSC), the degree of scar tissue formation within the muscle would be reduced, and the affected dogs would be able to return to normal activity.	All dogs underwent an initial ultrasound examination of the affected limb. Any lesions identified were mea sured in length and/or width and given a visual description in regard to disruption of fiber pattern and evidence of scar tissue formation.	Each of the 11 cases of semitendinosus myopathy had a short stride in the affected limb, circumduction of the affected limb during ambulation, and a palpably enlarged and painful semi_x0002_tendinosus muscle. In 8 of 10 cases, initial ultrasonographic findings of the semitendinosus muscle included hypervascularization of swollen areas near the origin of the semitendinosus muscle, hypoechoic fluid…	Visual Assessment Score (VAS)
Thermal imaging						1													1053✓	Farley, C. M. et al	Thermal Imaging Following Exercise in Working Dogs	2021	Frontiers in Veterinary Science	9 dogs ( 3 German Shepherds, 6 Labrador Retrievers)	USA	Working dogs	It is hypothesized that the circulation, visualized by infrared thermal imagery, of dog muscles following treadmill exercise would be different than that following rubble search, due to the different movement patterns required for the two activities.	The study lasted for a period of 14 weeks. Each week the two groups would either do treadmill or rubble searches as their activity for that week. A digital thermal imaging device was used to obtain images of the standing dog from the dorsal, left and right lateral, rostral, and caudal perspectives. For each dog on each day 1T was calculated as the average temperature of each muscle region post-ac…	The linear regression of treadmill data over the course of the study, found a trend of decreasing 1T over study time. Using the two-way ANOVA for the week 2 search and treadmill data, no detectable difference was found between the 1T during search vs. treadmill for any muscle region.
disability index (DI)				1															1284✓	Gordon-Evans, W. J et al.	The effect of body condition on postoperative recovery of dachshunds with intervertebral disc disease treated with postoperative physical rehabilitation	2019	Veterinary Surgery	32 dachshunds	USA	thoracolumbar intervertebral disk disease and pain perception.	To determine the impact of obesity on postoperative recovery from thoracolumbar hemilaminectomy in dachshunds treated with rehabilitation.	Prospective observational trial.	Preoperative disability but not body condition was a risk factor for a slow recovery after thoracolumbar hemilaminectomy in dachshunds with rehabilitation	Expect anaesthesia for DEXA scan.
Kinematic gait evaluation; low-cost consumer applications (apps);																	1		1329✓	Guevara, J. L et al.	Proceedings of the 10th International Symposium on Veterinary Rehabilitation and Physical Therapy; and the Summit of the American Association of Rehabilitation Veterinarians; and the American College of Veterinary Sports Medicine and Rehabilitation ABSTRACT title: Comparison of a commercially available consumer mobile movement analysis application with a 3-D kinematic gait analysis system	2018	Acta Veterinaria Scandinavica	10 dogs	USA	Healthy dogs. Validation of low cost 2D app against conventional mocap lab systems	The purpose of this study was to compare a consumer movement analysis app to a 3-D kinematic gait analysis system (KGAS). We hypothesized that the two gait analysis systems not be signifcantly diferent in the sagittal plane in trotting dogs.	Five trials of each side of the dogs were obtained	The app performed well and may be an inexpensive method to obtain joint angles, with 97.5% of the measurements from the mobile app accurately identifying maximum joint angles within 5% of the KGAS values
Electrical impedance myography (EIM)									1										1377✓	Hakim C.H. et al.	Electrical Impedance Myography in the Assessment of the Dystrophin-Deficient Dog	2015	Annals of Neurology	12 diseased and 9 healthy animals	USA	Dystrophin-deficient dogs = animal models for Duchenne muscular dystrophy (DMD)	Testing EIM in DMD dog model + healthy dogs	EIM of bilateral biceps femoris while awake after the overlying fur was shaved.	The data were highly repeatable (ICC). Diseased animals had lower 150kHz reactance values than healthy
Electrical impedance myography									1										1382✓	Hakim C.H. et al.	Non-invasive evaluation of muscle disease in the canine model of Duchenne muscular dystrophy by electrical impedance myography	2017	PLOS ONE	24 dogs (10 normal male dogs and 14 affected dogs of both sexes)	USA	Dystrophin-deficient dogs = animal models for Duchenne muscular dystrophy (DMD)	To evaluate whether EIM can be used to distinguish muscle status in normal and affected dogs at ~ 6.6-m-old (young) and ~ 16.9-m-old (mature).	The handheld EIM 1103 device (Skulpt, Inc., San Francisco, CA) was used in the assay to collect multi-frequency impedance data.	Importantly, we observed a statistically significant correlation between the EIM data and muscle fibrosis. Our results suggest that EIM is a valuable objective measurement in the canine DMD model.
Hamstring reflex (EMG) - mechanically elicited, custom built device										1									1432✓	Hayes G.M. et al.	Abnormal reflex activation of hamstring muscles in dogs with cranial cruciate ligament rupture	2013	The Veterinary Journal	control dogs (n=21) CCl dogs (n=22)	USA	Differences in hamstring reflexbetween control/CCL dogs.	Develop method to measure hamstring reflex, bestemme latenstider for releksen, undersøge forskelle i refleksen mellem de to grupper,	sEMG was measured on lateral and medial hamstring muscles	the hamstring reflex can be recorded in dogs and the MLR is prolonged in dogs with CCLR. Since both affected and unaffected limbs exhibit prolonged MLR, it is possible that abnormal hamstring reflex activation is a mechanism by which progressive CCL damage may occur.
Muscle condition score, ultrasonographic measurements of muscle thickness, activity monitoring (commercial activity monitor)			1					1							1				1562✓	Hutchinson, D et al.	Assessment of methods of evaluating sarcopenia in old dogs	2012	American Journal of Veterinary Research	9 healthy young (1 to 5 years old) and 10 old (> 8 years old) Labrador Retrievers	USA	Old but helthy dogs; methods to assess sarcopenia	Therefore, the goals of the study reported here were to assess several methods of assessing LBM in dogs, to compare muscle mass in healthy young and old dogs, and to compare possible mediators of sarcopenia (IGF-1, CRP, and TNF-α) between young and old dogs. The hypothesis was that healthy old dogs would have significantly lower measurements of specific muscle groups, compared with measurements i…	CT under anaesthesia so that part excluded.	The data from this study suggest that ultrasonography may be an effective, inexpensive, noninvasive method for assessing epaxial musculature. MCS kan identificere tab af muskelmasse. Der var regionale forskelle på grad af tab af muskelmasse.
muscle condition score (MCS) to assess muscle loss			1																1597✓	Ineson, D. L et al.	Clinical and laboratory findings and survival time associated with cardiac cachexia in dogs with congestive heart failure	2019	Journal of Veterinary Internal Medicine	269 dogs with congestive heart failure	USA	cardiac cachexia in dogs	The objectives of this study were to determine the prevalence of cachexia in dogs with CHF using definitions of weight loss or muscle loss and to compare clinical and laboratory variables, as well as survival times between dogs with and without cardiac cachexia.	Retrospective; data retrieved from medical reconds	Results of this study showed that dogs with CHF because of DMVD or DCM that had cachexia, defined as having loss of muscle on a MCS, had a significantly shorter survival time compared with dogs without cachexia. T
Muscle condition score			1																1624✓	Jaffey, J. A. et al.	Successful Long-Term Management of Canine Superficial Necrolytic Dermatitis With Amino Acid Infusions and Nutritionally Balanced Home-Made Diet Modification	2020	Frontiers in Veterinary Science	A 10-year old, castrated male, Bichon Frise	USA	Case report, 1 dog: hyperadrenocorticism and intrahepatic portal vein hypoplasia was diagnosed with superficial necrolytic dermatitis (SND)	Report the adjunctive role of a prescription home-cooked diet containing quality protein for the long-term management of a dog with SND	Case	In conclusion, this report highlights a novel role for nutritionally balanced home-made diets designed by a board-certified veterinary nutritionist could substantially increase time interval between AAI and outcome in dogs with SND.
surface emg										1									1631✓	Janas, K. E. A. & Dl, M.	Surface electromyography of the biceps brachii and lateral triceps muscles in dogs during walking, trotting, and selected therapeutic exercises	2020	Veterinary and Comparative Orthopaedics and Traumatology	8 healthy dogs	USA	Evaluation of mucle activity during different movements. Method/testing	The objective of this study was to evaluate muscle activity of the biceps brachii (BB) and lateral triceps (LT) muscles during walking, trotting, and selected therapeutic exercises. Our hypothesis was that the muscle activity in both muscles during all exercises would be significantly higher when compared with muscle activity at a stance.	Abstract format. walking, trotting, and selected therapeutic exercises	sEMG kan discriminate diferent types of activities from stance.
Wearable motion sensors or inertial measurement units (IMUs). Custom-built.															1	1			1642✓	Jenkins, G. J. et al.	Automatic characterization of stride parameters in canines with a single wearable inertial sensor	2018	PloS One	three adult mixed breed dogs	USA	Method development	to develop a method for accurate and reliable determination of the timing of each stride in dogs using a wearable IMU.	A video-recorded treadmill study used for validation.	we discovered new signal markers to reliably and accurately identify step phase timing of the canine forelimb via IMU.
Gait analysis, spatiotemporal data.												1							2172✓	Mack, D. L. et al.	Systemic AAV8-Mediated Gene Therapy Drives Whole-Body Correction of Myotubular Myopathy in Dogs	2017	Molecular Therapy	XLMTM dogs and controls. 16 in total.	USA	A canine model of XLMTM	The goals of the present randomized, blinded study of escalating systemic doses of rAAV8-cMTM1 in XLMTM dogs were to establish a dosing regimen using validated endpoints while assessing safety and biodistribution.	Gene therapy. A low-dose group consisted of male (n = 2) and female (n = 1) XLMTM dogs, a mid-dose group con_x0002_sisted of all male (n = 3) XLMTM dogs, and a high-dose group consisted of all male (n = 3) XLMTM dogs. Saline was administered in a fourth group of male (n = 1) or female (n = 5) XLMTM dogs. A fifth group of phenotypically normal (WT male [n = 3] or heterozygous female [n = 3]) litte…	Gait function improved. Gait speed increased/stide length increased.
Surface EMG + force platform for initial screening of the dogs										1		1							2319✓	McLean, H.M. et al.	Surface Electromyography of the Vastus Lateralis, Biceps Femoris, and Gluteus Medius in Dogs During Stance, Walking, Trotting, and Selected Therapeutic Exercises	2019	Frontiers in Veterinary Science	(n = 12; 2 Standard Poodles, 1 Golden Retriever, 1 Australian shepherd, and 9 Mixed Breed Dogs. Dog ages and weights ranged from 1 to 9 years (mean 3.8 years) and 17–33.1 kg (mean 25.6 kg), respectively Healthy dogs.	USA	Healthy dogs, discrimination between muscle activity during different excercies	The objective of the study reported here was to evaluate the muscle activity patterns of the vastus lateralis (VL), biceps femoris (BF), and gluteus medius (GM) during stance, walking, trotting, and selected therapeutic exercises in clinically sound, healthy dogs.	Gait on treadmill with ERB
MCS			1																2425✓	Mooney, A et al.	Radial and coccygeal artery indirect doppler systolic blood pressure measurements in privately-owned, conscious dogs	2017	Journal of Veterinary Internal Medicine	Sixty-two privately-owned dogs	USA	Healthy dogs. Observational	The purpose of this study was to assess the effects of age, body condition score (BCS) and muscle condition score (MCS) on indirect radial and coccygeal Doppler systolic arterial blood pressure (SAP) measurements in dogs.	mild/moderate/severe weight bearing/non-weight bearing) and palpation, ROM, pain. Active/Passive ROM, Static weight bearing. 20-m distance and asked	Associations were not found between SAP measurements for either site and age, weight, BCS, MCS, anxiety score, or cuff size.
Clinical examination	1																		2712✓	Pavletic M. M. et al.	Triceps brachii muscle reconstruction with a latissimus dorsi muscle ﬂap in a dog	2015	Journal of the American Veterinary Medical Association	6-year-old spayed female Border Collie	USA	deformity of the right forelimb, case study	Case description of a dog falling down a couch and becoming acute lame in the forelimb after that	case	On physical examination, atrophy of the supraspinatus and infraspinatus muscles was apparent. The right carpal joint had normal range of motion. joint had normal range of motion when compared with the opposite limb. The right triceps muscle was atrophied, hard, and contracted on palpation, resulting in a resistant tension band effect that rigidly fixed the right elbow joint in extreme extension.
infrared thermographic images + kinetics (pressure walkway)						1						1							2902✓	Repac, J et al.	Evaluation of Thermographic Imaging in Canine Hindlimb Muscles After 6 Min of Walking-A Pilot Study	2020	Frontiers in Veterinary Science	11 healthy dogs (Staffordshire terrier mixed breed dogs)	USA	Healthy dogs, method development/testing	To evaluate changes in superficial temperature of hindlimb muscles before and after a 6-min walk in healthy dogs.	Two thermographic images were obtained 24 inches from the caudal aspect of hindlimbs of each patient (one proximal and one distal) at ∼90◦ using a tablet-based infrared sensing camera as described in a previous study [(23); Figures 1–3]. Dogs were then walked for 6 min on a pressure sensing walkway. Less than 1 minute after completing the 6MWT, the same 2 hindlimb thermal images were repeated for…	Data obtained through pressure sensing walkway demonstrated an average forelimb total pressure index (TPI) of 29.1 ± 3.2 and hindlimbs TPI of 20.9 ± 3.2. There were no significant differences in superficial temperatures of the gastrocnemius, gracilis muscles, and biceps femoris after 6MWT compared to baseline using the point selection method for point ROI. Using linear ROI, both biceps femoris an…
Orthopedic examination, muscle athrophy, pain	1	1																	2949✓	Roe, S et al.	Revision of a loose cementless short-stem threaded femoral component using a standard cementless stem in a canine hip arthroplasty	2015	Veterinary and Comparative Orthopaedics and Traumatology	two-year-old female spayed Labrador Retriever	USA	Total hip replacement,	Case report: describe a case in which a short femoral stem component became unstable and was revised successfully using a standard BFX® press-fit cementless stemb	Case report	The clinical outcome of this revision was deemed to be a success because the stem developed a stable implant-bone interface and the joint did not dislocate. Based on patient activity and muscle girth measurements.
MCS			1																2991✓	Rudinsky A. J. et al.	Factors associated with survival in dogs with chronic kidney disease	2018	Journal of Veterinary Internal Medicine	Twenty-seven azotemic CKD dogs.	USA	Chronic kidney disease (CKD)	The primary aim of this study was to determine which markers of CKD-MBD (eg, FGF-23, PTH, 25(OH)D, 1,25(OH)2D, calcium, and phosphorus) predicted survival time in dogs with International Renal Interest Society (IRIS) stages 2, 3, and 4 CKD. A secondary aim of this study was to evaluate the relationship between survival and other relevant clinical measures.	At the time of enrollment, each CKD dog had a complete physical examination performed, including body weight, BCS, and MCS. . Decreased MCS included all cases of mild, moderate, and severe atrophy.	In this study, a thin BCS and muscle atrophy at the time of diagnosis were significantly associated with shorter survival.
Physical activity monitoring/assessment															1				3008✓	Rutledge A. M. et al.	Comprehensive assessment of physical activity correlated with muscle function in canine Duchenne muscular dystrophy	2022	Annals of Physical and Rehabilitation Medicine	23 Duchenne muscular dystrophy dogs	USA	Duchenne muscular dystrophy	To assess overall faunction in the dogs' own home environments.	At first 3 dogs (2 GRDM and 1 carrier dog) were assessed to characterize the play, active and rest for these dogs. Muscle strength were measured days after the activity measurements.	Activity monitoring is possible
Gait Analysis; pressurewalkway system (PSW)												1							3101✓	Schaul, K. R. et al.	Evaluation of gait analysis data obtained using a cover versus no cover on a validatedpressure sensitive walkway system	2020	Veterinary and Comparative Orthopaedics and Traumatology	Healthy dogs were enrolled n=?	USA	Method/healthy/test validity	The aim of this studywas to determine if there is a difference in data obtained during gait analysis with and without the use of a cover.	All dogs were evaluated on a calibrated PSW with no cover and with a cover (1/8” yoga mat). Temporospatial and ground reaction force data was obtained and analyzed	The use of a cover significantly lowers temporospatial and GRF data obtained using a PSW compared with data obtained without a cover with only moderate correlation for several variables. No direct comparison should be made between data obtained with and without a cover.
Clinical exam. Muscle mass circomference, joint angle + index score	1	1		1															3117✓	Schulz, K. S.; et al.	Clinical outcomes after common calcanean tendon rupture repair in dogs with a loop-suture tenorrhaphy technique and autogenous leukoreduced platelet-rich plasma	2019	Veterinary Surgery	Common calcanean tendon (CCT) ruptures dogs (n = 12).	USA	common calcanean tendon (CCT) rupture treatment	To report outcomes of dogs with common calcanean tendon (CCT) ruptures treated with a platelet-rich plasma (PRP) enhanced nonabsorbable loop-suture technique.	Follow up after surgery: Limb measurements including tendon diameter, proximal tibial (cranial tibial) muscle mass circumference, and standing tibiotarsal joint angle were recorded	Loop-suture tenorrhaphy with PRP resulted in normalization of the tibiotarsal standing joint angle and limb muscle mass within the first year after surgery
Gait analysis by video cameras																1			3199✓	Shin, J. H. at al.	Quantitative Phenotyping of Duchenne Muscular Dystrophy Dogs by Comprehensive Gait Analysis and Overnight Activity Monitoring	2013	PloS One	Experimental dogs were produced by artificial insemination crossing the semen from an affected Labrador muscular dystrophy (LMD) sire with a GRMD carrier dam-8 dogs (2 females)	USA	Duchenne muscular dystrophy (DMD).	to develop a comprehensive set of non-invasive assays to quantify dog gait (stride length and speed), joint angle and limb mobility (for both forelimb and hind limb), and spontaneous activity at night.	Stride and joint angle were measured using two camcorders in a room equipped with a non-slippery mat	The stride length and stride speed were significantly decreased in affected dogs. The mobility of the limb segments and joints was also significantly reduced in affected dogs. The forearm and rear foot of affected dogs showed a flexion angle significantly larger than that of normal dogs. The front foot of affected dogs had a significantly smaller flexion angle. Furthermore, affected dogs showed s…
Lameness score				1															3260✓	Smith, M. J. et al.	Comparison of a Novel Bone-Tendon Allograft With a Human Dermis-Derived Patch for Repair of Chronic Large Rotator Cuff Tears Using a Canine Model	2012	THE JOURNAL OF ARTHROSCOPIC AND RELATED SURGERY	Mature research dogs n=15	USA	Rotator-cuff tear, animal model study	to test differences between two types of allografts for rotator cuff repairment.	Animal model study, dogs euthanized at the end	BT dogs were less lame
neuromuscular assessment score, instrumented carpet + video				1								1				1			3266✓	Snyder, J. M. et al.	Validity of a Neurological Scoring System for Canine X-Linked Myotubular Myopathy	2015	Human Gene Therapy Clinical Development	canine model of XLMTM. 4 (10) XLMTM dogs and 6 wild type littermate dogs	USA	X-linked myotubular myopathy (XLMTM)	We developed a neuromuscular assessment score, graded on a scale from 10 (normal) to 1 (unable to maintain sternal recumbency). We hypothesize that this neurological assessment score correlates with genotype and established measures of disease severity and is reliable when performed by an independent observer.	Neurological assessments included observations on stride length, the ability to run and jump, and the presence of exercise intolerance. Measurements such as muscle atrophy or certain aspects of gait abnormality (bunny hopping, short-strided gait) were described as mild to severe and graded on a scale of 0–4 (0 = none, 4 = severe). Dogs were also assessed for the presence or absence of a dropped j…	There is evidence that the scoring system is valid at the late stage of the disease (17 weeks of age) based on correlations between neurological score and established methods of severity scoring, such as hind limb torque measures and gait analysis
Physical activity assessment, MCS	1		1												1				3359✓	Su, D. K et al.	Impact of feeding method on overall activity of indoor, client-owned dogs	2019	Journal of Small Animal Practice	A total of 26 dogs were enrolled in the study, and 24 completed the study (Table 3).	USA	Method testing/activity monitoring	To compare the total daily activity time, walking time and running time using food-dispensing toys versus bowls in a group of client-owned, primarily indoor dogs	All dogs underwent physical examination, body condition assessment based on a nine-point scale, muscle condition scoring based on a four-point scale (MCS)… Dogs were randomly assigned to one of two feeding treatment sequences: bowl-then-toy (B/T) or toy_x0002_then-bowl (T/B). Dogs were enrolled in the study for a total of 4 weeks.	Toy feeding increased average daily total activity time by 12% and walking time by 26%. Gender, body condition and muscle condition had no significant effect on average daily total activity or walking time
temporospatial gait analysis and acoustic myography (AMG) + Canine Brief Pain Inventory score, ROM	1	1									1	1		1					3590✓	Varcoe, G. M et al.	Effect of tibial plateau levelling osteotomy and rehabilitation on muscle function in cruciate-deficient dogs evaluated with acoustic myography	2021	Comparative Exercise Physiology	Affected dogs were mixed breed (n=5), Weimaraner (n=1), Golden Retriever (n=2), Labrador Retriever (n=2), Boxer (n=1), American Staffordshire Terrier (n=1), Goldendoodle (n=2). There was one intact male, four neutered males, and nine female spayed dogs.	USA	cruciate-deficient dogs	The objective of the study was to determine the function of the biceps femoris, quadriceps, gastrocnemius and semitendinosus muscles at the walk in dogs with unilateral clinical cruciate disease and palpable joint instability	All affected dogs underwent TPLO surgery. Dogs were divided into two groups: (1) affected dogs undergoing in-clinic rehabilitation combined with in-home rehabilitation (n=7) and (2) in-home rehabilitation only (n=7). AMG measurements occurred in all dogs at baseline, 2 weeks post TPLO and 8 weeks post TPLO. Examinations: Goniometric measurement of passive range of motion of the stifle, tarsal and…	The function of the gastrocnemius muscles in the affected limbs was significantly different to normal limbs at baseline and 2 weeks post TPLO but not at 8 weeks. The gastrocnemius (medial head) and biceps femoris (cranial head) muscles appear to be the most affected by CCLD, TPLO surgery and rehabilitation. The affected dogs had to recruit less muscle fibres in the affected limbs, which is likely…
Accelerometry															1				3591✓	Varney, J. L. et al	Utilisation of supplemented L-carnitine for fuel efficiency, as an antioxidant, and for muscle recovery in Labrador retrievers	2017	JOURNAL OF NUTRITIONAL SCIENCE	56 + 40 dogs, Labrador retrievers	USA	Food supplement (L-carnitine) for muscle recovery	Investigate the effects of L-carnitine on fuel efficiency, as an antioxidant, and for muscle recovery in Labrador retrievers	All dogs were fed a low-carnitine diet in which a fixed amount was offered based on maintaining the minimum starting weight. Two experiment groups: ; one endurance and two sprint runs per week v. two endurance runs.	Results from Expt 1 found that the carnitine dogs produced approximately 4000 more activity points per km compared with the control group during sprint (P = 0·052) and endurance runs (P = 0·0001)	Include this with distance runs (activity per kilometer, acitivity points, APKm). The scan and biomarkers must be excluded because of anesthesia and invasiveness.
gait analysis												1		1					3632✓	Vitt, M. A et al.	Incidence of Normal versus Support Trot in the Healthy Adult German Shepherd Dog	2020	Veterinary and Comparative Orthopaedics and Traumatology	40 German Shepherd dogs enrolled, there were 21 female (7 spayed, 14 intact) and 19 male dogs (7 castrated, 12 intact) between 1 and 9 years of age (mean 4.16 years old) and weighing between 26.7 and 44.8 kg (mean 33.5 kg).	USA	Gait pattern - normative data	The objective of this study was to characterize the trot of healthy, adult German Shepherd dogs and describe morphometric relationships. The hypothesis was that all German Shepherd dogs have a standard trot that does not correlate with morphometric measurements.	Standing goniometry of the coxofemoral, stifle and tarsal joints was performed by the same individual (MV) using previously reported landmarks. A 2 m pressure walkway was utilized for gait analysis. Trial velocity and stride length were measured utilizing the pressure walkway software.	This prospective clinical study showed that the use of the support trot was not correlated with morphometric measurements.
Lameness, muscle mass assessment, passive range of motion	1	1		1				1				1							3640✓	Von Pfeil, D. J. F. et al.	Arthroscopic tenotomy for treatment of biceps tendon luxation in two apprehension police dogs	2020	JAVMA-JOURNAL OF THE AMERICAN VETERINARY MEDICAL ASSOCIATION	A 7.5-year-old 37.8-kg (83.2-lb) sexually intact male German Shepherd Dog (dog 1) and a 2.6-year-old 28.2-kg (62.0-lb) sexually intact male Dutch Shepherd (dog 2),	USA	thoracic limb lameness	Case descriptions of police dogs with biceps tendon luxation	Dog 1 has to be anaestetized quite early. Dog 2: had weight-bearing lameness (grade 1 to 2/5) in the right thoracic limb when walking and did not apply the same weight to the affected limb, compared with the contralateral limb, when standing. Both elbow joints had clinically normal pROM, and the dog showed no resistance to flexion or signs of pain with palpation of the medial compartments. For ea…	Dog 2: During the biceps stretch test on the right thoracic limb, the typically distinguishable stop in flexion that occurs when a noninjured BT moves through the intertu bercular groove and limits continued shoulder joint flexion was not noticed. These findings were suggestive of BTL. The circumference was 30 cm bilaterally. The dog underwent pressure sensitive walkway analysis (PSWA) and the to…	LOAD score
Muscle condition score (MCS)			1																626✓	Christmann, U. et al	Effectiveness of a New Weight Management Food to Achieve Weight Loss and Maintenance in Client-owned Obese Dogs	2015	International Journal of Applied Research in Veterinary Medicine	162 overweight dogs	USA	Overweight dogs	To evaluate weight loss and maintenance parameters in dogs fed a new weight management food (NWMF)	Monthly follow-up evaluations (for 6 months) encompassed determi_x0002_nation of BW, body condition score (BCS), body fat index (BFI), muscle condition score. Muscle condition score (MCS): using visual examination and palpation over the temporal bones, scapulae, ribs, lumbar vertebrae and pelvic bones.	The muscle condition score (MCS) decreased progressively over time compared to base_x0002_line in the group of dogs that lost weight.
Kinetic (instrumented carpet) + kinematics (markers + camera)												1					1		1000✓	Elverman, M. et al	Long-term effects of systemic gene therapy in a canine model of myotubular myopathy	2017	Muscle and Nerve	2 XLMTM-dogs, 2 wildtype male dogs, 3 carrier female dogs, followed from 8 weeks to 4 years	USA	X-linked myotubular myopathy (XLMTM)	We report here the long-term follow-up of two dogs initially treated by loco-regional (quasi-sys_x0002_temic) perfusion with AAV8-MTM1.22.	Gait analysis with the instrumented carpet provided measures of gait speed, stride length, stride time, step length, step time, and stance time. Gait analysis with video motion capture provided measures of gait speed, stride length, and stride time.	At 2 years: mean hindlimb lengths were 18.5 cm for XLMTM dogs and 17.5 (0.4) cm for carrier controls. At 3 years: mean hindlimb lengths were 18 cm for XLMTM dogs and 15 cm for carrier controls. By 4 years: XLMTM dogs demonstrated longer hindlimb lengths (18.4 vs. 17 cm) compared with their age matched carrier controls. Before infusion, gait speed in XLMTM dogs was slightly reduced at 8 weeks of a…
Kinetics (pressure mat, velocity) + kinematics (marker tape + video)												1					1		1254✓	Goddard, M. A. et al	Gait characteristics in a canine model of X-linked myotubular myopathy	2014	Journal of the Neurological Sciences	6 dogs (3 XLMTM dogs, 3 littermate wild type controls)	USA	X-linked myotubular myopathy (XLMTM)	Propose that similar spatiotemporal or kinematic changes in gait can be used as quantitative outcome measures in the canine XLMTM model. Here we report a case series of XLMTM and wild type dogs in which video-based gait analysis was used to assess differences in gait over time. The aim of this study was to determine potential endpoints for the assessment of future treatments in this model.	Dog are injected in M. cranialis tibialis (differently according to being sick or not). 2-dimensional video based motion capture to assess kinematic and spatiotemporal aspects of gait. The dogs walked on a black mat, with motion capture data recorded in the middle 2.4 m and instrumented carpet data recorded over the middle 4.9 m of the walkway to ensure a steady gait speed. Spatiotemporal measure…	No differences between left and right side. XLMTM dogs walk more slowly and with shorter stride lengths than wild type dogs, and these differences became greater over time. However, there was no clear difference in angular measures between affected and unaffected dogs.
Gait (instrumented carpet: velocity + stride length)	1											1							1255✓	Goddard, M. A. et al	Muscle pathology, limb strength, walking gait, respiratory function and neurological impairment establish disease progression in the p.N155K canine model of X-linked myotubular myopathy	2015	Annals of Translational Medicine	13 dogs (7 mutant dogs of XLMTM, 6 controls)	USA	X-linked myotubular myopathy (XLMTM)	Explore and further establish biomarkers of disease over the natural lifespan of the p.N155K dog model of XLMTM to provision additional dose-finding studies of gene therapy.	An instrumented carpet (GAITRite Electronic Walkway, CIR Systems Inc.) was used to measure gait as described (16) with simultaneous video recording by a synchronized camera. Spatiotemporal measures of gait including stride velocity and length were calculated by the software as described (16).	As affected dogs progressively declined later in life, about half of XLMTM dogs were too weak for successful gait assessment by 17 weeks-of-age and were excluded from further analysis. In general, results indicate that MTM1 mutation in dogs’ results in reduced gait velocity, shortened stride and step lengths, and prolonged stance time.
SUM	37	17	18	24	1	5	2	18	2	16	3	35	9	12	12	11	25	1	248

## Sheet: Journal map
Acta Cirurgica Brasileira	1												1
Acta Scientiae Veterinariae	1												1
Acta Veterinaria Scandinavica	1	1	1	1	1	1	1	1					8
American Journal of Veterinary Research	1	1	1	1									4
Animals	1	1	1	1	1	1							6
Annals of Physical and Rehabilitation Medicine	1												1
Annals of Neurology	1												1
Annals of Translational Medicine	1												1
Arquivo Brasileiro de Medicina Veterinária e Zootecnia	1												1
Australian Veterinary Practitioner	1												1
Bioinspiration & biomimetics	1												1
Biologica Futura	1												1
Biomedical Signal Processing and Control	1												1
BMC Musculoskeletal Disorders	1												1
BMC Veterinary Research	1	1	1										3
Ciencia Rural	1												1
Comparative Exercise Physiology	1	1	1	1									4
EDP Sciences	1												1
Frontiers in Bioengineering and Biotechnology	1												1
Frontiers in Veterinary Science	1	1	1	1	1	1							6
Human Gene Therapy Clinical Development	1												1
Indian Journal of Animal Research	1												1
International Journal of Applied Research in Veterinary Medicine	1												1
International journal of Physiotherapy	1												1
Iranian Journal of Veterinary Medicine	1												1
JAVMA - Journal of the American Veterinary Medical Association	1	1	1										3
Journal of Cachexia, Sarcopenia and Muscle	1	1											2
Journal of electromyography and kinesiology	1												1
Journal of experimental zoology. Part A, Ecological genetics and physiology	1												1
Journal of Mechanics in Medicine and Biology	1												1
Journal of Nutritional Science	1												1
Journal of Small Animal Practice	1												1
Journal of Veterinary Cardiology	1												1
Journal of Veterinary Clinics	1	1	1										3
Journal of Veterinary Internal Medicine	1	1	1	1	1	1							6
Journal of Veterinary Medical Science	1												1
Journal of Veterinary Science	1												1
Journal of the Neurological Sciences	1												1
Kocatepe Vet J	1												1
Medicamentul Veterinar / Veterinary Drug	1												1
Molecular Therapy	1												1
Muscle and Nerve	1												1
Neuromuscular disorders	1												1
Pesquisa Veterinaria Brasileira	1	1	1										3
PLOS ONE	1	1	1	1	1	1	1	1	1	1	1	1	12
Research in Veterinary Science	1												1
Revista Brasileira de Medicina Veterinaria	1												1
Revue Veterinaire Clinique	1												1
Scientific Reports	1												1
Semina-ciencias Agrarias	1												1
Thai Journal of Veterinary Medicine	1												1
The anatomical record: Advances in integrative anatomy and evolutionary biology	1												1
The Canadian Journal of Veterinary Research	1	1	1	1									4
The Journal of Arthroscopic and Related Surgery	1												1
The Journal of Experimental Biology	1	1											2
The Veterinary Journal	1	1	1	1	1								5
Turkish Journal of Veterinay & Animal Sciences	1												1
Ultrasound	1												1
Veterinarni Medicina	1												1
Veterinary Anaesthesia and Analgesia	1												1
Veterinary and Comparative Orthopaedics and Traumatology	1	1	1	1	1	1	1	1					8
Veterinary radiology & ultrasound	1	1											2
Veterinary Record	1	1	1										3
Veterinary Record Case Reports	1												1
Veterinary Surgery	1	1	1	1	1	1	1	1	1				9
A

## Sheet: Study population (n)
Methods (concept)	Subjective evaluation (e.g. clinical examination)	Limb circumference	Muscle condition score (MCS/MMS)	Lameness / pain score /neuromuscular assessment score (= scoring systems)	Pressure algometry	Infrared thermography	Six-minutes walk test	Ultrasound	Electrical impedance myography (EIM)	Surface electromyography (sEMG)	Acoustic myography (AMG)	Force plates/ force transducer / instrumented carpet/ pressure walkway	Treadmill with force plates	Goniometry	Accelerometry + pedometry	Video analysis no marksers	Markers + cameras	Markers + fluoroscopy	Covidence #	Author(s)	Publication title	Year of publication	Journal	Study population , n	Country of origin	Context (e.g. disease)
Kinetics													1						17✓	Abdelhadi J. et al.	Fore-Aft Ground Force Adaptations to Induced Forelimb Lameness in Walking and Trotting Dogs	2012	PLOS ONE	7	Germany	Induced forelimb lameness
Six-minute test							1												29✓	Acosta A. R. et al.	Use of the six-minute walk test to characterize golden retriever muscular dystrophy	2016	Neuromuscular disorders	21	Texas	Golder retriver muscular dystrophy (GRMD)
EMG + kinematics (markers + cameras) + kinetics (force platforms in a runway)										1		1					1		41✓	Adrian C. P. et al	Gait and electromyographic alterations due to early onset of injury and eventual rupture of the cranial cruciate ligament in dogs: A pilot study	2019	Veterinary Surgery	5	Colorado	CCLR
EMG + kinematics + kinetics (force plates, standing)										1		1					1		89✓	Alizadeh, M. et al	An EMG-driven biomechanical model of the canine cervical spine	2017	Journal of electromyography and kinesiology	1	Ohio	Canine cervical spine
Thigh circumference + kinematics (goniometer)		1		1										1					100✓	Altinkaya, N. et al	NEUROLOGICAL PHYSIOTHERAPY IN LABRADOR RETRIEVER DOG WITH PARAPARESIS: A CASE REPORT	2020	INTERNATIONAL JOURNAL OF PHYSIOTHERAPY	1	Turkey	a spinal cord injured dog with paraparesis
Kinematics (biplanar x-ray fluoroscopy + marker-based) + kinetics (instrumented quad-band treadmill)													1				1	1	122✓	Andrada, E. et al	Three-dimensional inverse dynamics of the forelimb of Beagles at a walk and trot	2017	American Journal of Veterinary Research	5	Germany	forelimb analysis
EMG + kinematic (video film)										1						1			142✓	Araujo, J.F. et al	Electromyographic analysis of the gait cycle phases of boxer dogs	2016	Arquivo Brasileiro de Medicina Veterinária e Zootecnia	7	Brazil	Limb EMG-analysis of boxers
Gait quality using 3D-accelerometry				1											1				266✓	Barthelemy, I. et al.	Effects of an Immunosuppressive Treatment in the GRMD Dog Model of Duchenne Muscular Dystrophy	2012	PLoS one	21	France	Golden retriever muscular dystrophy
Kinematics (ROM by goniometer) + kinetics (pressure sensitive walkway, Tekscan) + muscle circumference		1		1								1		1					267✓	Barthelemy, N. P. et al.	Short- and Long-Term Outcomes After Arthroscopic Treatment of Young Large Breed Dogs With Medial Compartment Disease of the Elbow	2014	Veterinary Surgery	15	Illinois	Medial coronoid process disease in one or both elbows
Muscle athropy + lameness + kinematics (ROM) (all subjective evaluated)	1																		270✓	Bashiri, A. et al.	Clinical and radiological evaluation of modified DARthroplasty using rib allograft impregnated with the mesenchymal cells & PRP in dogs	2020	Iranian Journal of Veterinary Medicine	12	Iran	Hip dysplasia
MCS			1																278✓	Bay, P. L. et al.	Prevalence of cachexia in dogs with congestive heart failure	2017	Journal of Cachexia, Sarcopenia and Muscle	196	Massachusetts	Congestive heart failure
Kinetics (Tekscan mat) + kinematics (reflective markers and high speed camera)												1					1		342✓	Blake, S. et al	Kinematics and kinetics of dogs completing jump and A-frame exercises	2021	Comparative Exercise Physiology	14	England	Police dogs
Kinematics (Self-reflective markers and a high-speed camera) + sEMG (+kinetics (GRF, treadmill with force plates))										1			1				1		351✓	Bockstahler, B. et al	Pelvic Limb Kinematics and Surface Electromyography of the Vastus Lateralis, Biceps Femoris, and Gluteus Medius Muscle in Dogs with Hip Osteoarthritis	2012	Veterinary Surgery	17	Austria	Sound dogs and dogs with hip osteoarthritis (OA)
Bite force (force transducer) + filming												1				1			399✓	Brassard, C. et al.	Bite force and its relationship to jaw shape in domestic dogs	2020	Journal of Experimental Biology	3	France	Bite force
sEMG (+ kinetics (treadmill with force plates) + kinematics (marker + cameras))										1			1				1		410✓	Breitfuss, K. et al	Surface Electromyography of the Vastus Lateralis, Biceps Femoris, and Gluteus Medius Muscle in Sound Dogs During Walking and Specific Physiotherapeutic Exercises	2015	Veterinary surgery	10	Austria	Sound dogs
Kinetics (single force platform) + kinematics (reflective markers)												1					1		443✓	Brown, N.P. et al	Development of a canine stifle computer model to evaluate cranial cruciate ligament deficiencys	2013	Journal of Mechanics in Medicine and Biology	1	North Carolina	CCLR dog model
Kinetics (two force platforms) + kinematics (markers + cameras)												1					1		444✓	Brown, N.P. et al	Development of a Canine Rigid Body Musculoskeletal Computer Model to Evaluate Gait	2020	FRONTIERS IN BIOENGINEERING AND BIOTECHNOLOGY	1	Kentucky	Chondrodystrophic dwarf breeds
Muscle atrophy + kinematics (ROM) (both only by physical examination)	1																		539✓	Castelli, E. et al	Custom acetabular prosthesis for total hip replacement: A case report in a dog with acetabular bone loss after femoral head and neck ostectomy	2019	Veterinary Surgery	1	Switzerland	Femoral head and neck ostectomy
kinematics (2D with cameras )										1						1	1		544✓	Catavitello, G. et al	Planar covariation of hindlimb and forelimb elevation angles during terrestrial and aquatic locomotion of dogs	2015	PloS One	6	Italy	Healthy dogs
six-minute walk test + pedometer							1								1				548✓	Cerda-Gonzalez, S. et al	Noninvasive Assessment of Neuromuscular Disease in Dogs: Use of the 6-minute Walk Test to Assess Submaximal Exercise Tolerance in Dogs with Centronuclear Myopathy	2016	Journal of Veterinary Internal Medicine	8	New York	Centronuclear Myopathy
Muscle condition score (MCS)			1																626✓	Christmann, U. et al	Effectiveness of a New Weight Management Food to Achieve Weight Loss and Maintenance in Client-owned Obese Dogs	2015	International Journal of Applied Research in Veterinary Medicine	162	Virginia	Overweight dogs
Lameness evaluation + ultrasound	1							1											743✓	De Arruda Mestieri, M. L. et al	Ultrasonographic diagnosis of bilateral partial rupture of the infraspinatus muscle in a racing greyhound	2021	Revista Brasileira de Medicina Veterinaria	1	Brazil	Muscle rupture
Muscle score + lameness score			1	1															748✓	De Barros, L. P. et al	Prospective clinical assessment of tibial tuberosity advancement for the treatment of cranial cruciate ligament rupture in dogs	2018	Acta Cirurgica Brasileira	18	Brazil	Cranial Cruciate ligament rupture
Ultrasound (muscle diameter) + thigh circumference + kinematics (goniometer)		1		1				1						1					790✓	de Oliveira Reusing, M. S. et al	Effects of hydrotherapy and low-level laser therapy in canine hip dysplasia: A randomized, prospective, blinded clinical study	2021	Revue Veterinaire Clinique	32	Brazil	Hip dysplasia
3D Kinematics (20 reflective markers, 6 cameras)																	1		801✓	De Souza, M. C. et al	Kinematics of healthy American Pit Bull Terrier dogs	2021	Veterinarni Medicina	11	Brazil	Healthy American Pit Bull Terriers
Ultrasound								1											902✓	dos Santos, B. G. et al	Focal myositis associated with Leishmania spp. infection in a dog - diagnostic approach	2021	CIENCIA RURAL	1	Brazil	Focal myositis (Leishmania)
Gait (subjective)	1																		988✓	Elbertse, Y. et al	Recovery of walking after an IVDD without DPP with adipose derived mesenchymal stem cells	2018	Acta Veterinaria Scandinavica	1	Netherlands	Rehab after intervertebral disc disease
Kinetic (instrumented carpet) + kinematics (markers + camera)												1					1		1000✓	Elverman, M. et al	Long-term effects of systemic gene therapy in a canine model of myotubular myopathy	2017	Muscle and Nerve	7	Washington	X-linked myotubular myopathy (XLMTM)
MMS			1																1038✓	Fabretti, A. K. et al	Laboratory profile of malnutrition in hospitalized dogs	2021	SEMINA-CIENCIAS AGRARIAS	246	Brazil	Malnutrition
Thermal imaging						1													1053✓	Farley, C. M. et al	Thermal Imaging Following Exercise in Working Dogs	2021	Frontiers in Veterinary Science	9	Philadelphia	Working dogs
Kinetics (treadmill with force-plates)													1						1099✓	Fischer, S. et al	Compensatory load redistribution in walking and trotting dogs with limb lameness	2013	Veterinary Journal	8	Germany	Hindlimb lameness
sEMG + (kinetics, treadmill with force plates -results not mentioned)										1									1101✓	Fischer, S. et al	Adaptations in muscle activity to induced, short-term hindlimb lameness in trotting dogs	2013	PloS One	8	Germany	Hindlimb lameness
Kinematics (weight distribution)												1							1102✓	Fish, F. E. et al	A 60:40 split: Differential mass support in dogs	2021	ANATOMICAL RECORD-ADVANCES IN INTEGRATIVE ANATOMY AND EVOLUTIONARY BIOLOGY	552	Pennsylvania	Mass support
Thigh circumference + kinetics (pressure sensitive walkway)		1										1							1134✓	Frank, I. et al	Diagnostic Ultrasound Detection of Changes in Femoral Muscle Mass Recovery after Tibial Plateau Levelling Osteotomy in Dogs	2019	Veterinary and Comparative Orthopaedics and Traumatology	7	Colorado	Tibial pleateau levelling osteotomy (TPLO)
Visual gait examination and lameness (not scored)	1																		1136✓	Frank, I. et al.	Fluorine-18-fluoro-2-deoxy-d-glucose PET-CT aids in detection of soft-tissue injuries for dogs with thoracic or pelvic limb lamenes	2019	Veterinary radiology & ultrasound	25	Colorado	Pelvic limb lameness
3D accelerometric gait analysis using linear discriminant analysis (LDA)															1				1143✓	Fraysse, B. et al	Gait characterization in golden retriever muscular dystrophy dogs using linear discriminant analysis	2017	BMC Musculoskeletal Disorders	28	France	Golder retriever muscular dystrophy (GRMD)
MCS + ultrasound + forelimb circumference (FLEMS) + MRI		1	1					1											1145✓	Freeman, L. M. et al	Evaluation of the use of muscle condition score and ultrasonographic measurements for assessment of muscle mass in dogs	2019	American journal of veterinary research	40	Massachusetts	Muscle mass assessment
MCS			1																1147✓	Freeman, L. M. et al	Pilot study of a myostatin antagonist in dogs with cardiac cachexia	2015	Journal of Veterinary Cardiology	7	Massachusetts	Cardiac cachexia
MCS + ultrasound			1					1											1149✓	Freeman, L. M. et al	Quantitative assessment of muscle in dogs using a vertebral epaxial muscle score	2017	The Canadian Journal of Veterinary Research	38	Massachusetts	Muscle mass
sEMG + kinetics										1			1						1165✓	Fuchs, A. et al	Limb and back muscle activity adaptations to tripedal locomotion in dogs	2015	Journal of experimental zoology. Part A, Ecological genetics and physiology	9	Germany	Tripedal locomotion (one hindleg is being tyed up)
AMG											1								1168✓	Fuglsang-Damgaard, L. H. et al	Altered muscle activation in agility dogs performing warm-up exercises: an acoustic myography study	2021	Comparative exercise physiology	14	Denmark	Agility dogs
Kinetics (chronometer (velocity) + force plate (GRF)) + kinematics (markers + camera)												1					1		1184✓	Gaiad, T. P. et al	Motor Physical Therapy Affects Muscle Collagen Type I and Decreases Gait Speed in Dystrophin-Deficient Dogs	2014	PloS One	4	Brazil	Golder retriver muscular dystrophy (GRMD)
Ultrasound + subjective (gait, muscle palpation) + VAS	1			1				1											1238✓	Gibson, M.A. et al	Semitendinosus myopathy and treatment with adipose-derived stem cells in working German shepherd police dogs	2017	Canadian Veterinary Journal	11	Pennsylvania	Semitendinosus myopathy
Motor function scoring				1															1245✓	Giza, E. G., et al.	Electrodiagnostic studies in presumptive primary hypothyroidism and polyneuropathy in dogs with reevaluation during hormone replacement therapy	2016	Acta Veterinaria Scandinavica	24	Poland	primary hypothyroidism and polyneuropathy
Kinetics (pressure mat, velocity) + kinematics (marker tape + video)												1					1		1254✓	Goddard, M. A. et al	Gait characteristics in a canine model of X-linked myotubular myopathy	2014	Journal of the Neurological Sciences	6	Washington	X-linked myotubular myopathy (XLMTM)
Gait (instrumented carpet: velocity + stride length)	1											1							1255✓	Goddard, M. A. et al	Muscle pathology, limb strength, walking gait, respiratory function and neurological impairment establish disease progression in the p.N155K canine model of X-linked myotubular myopathy	2015	Annals of Translational Medicine	13	Washington	X-linked myotubular myopathy (XLMTM)
Kinetics + kinematics													1				1		1260✓	Goldner, B. et al.	Kinematic adaptations to tripedal locomotion in dogs	2015	Veterinary Journal	9	Germany	Limb amputation
disability index (DI)				1															1284✓	Gordon-Evans, W. J et al.	The effect of body condition on postoperative recovery of dachshunds with intervertebral disc disease treated with postoperative physical rehabilitation	2019	Veterinary Surgery	32	USA	thoracolumbar intervertebral disk disease and pain perception.
Ultrasound								1											1302✓	Grassato et al.	Shoulder Lameness in Dogs: Preliminary Investigation on Ultrasonography, Signalment and Hemato-Biochemical Findings Correlation	2019	Frontiers in Veterinary Science	44	Italy	Forelimb lameness in medium and large breed dogs is frequently caused by traumatic or degenerative injuries of the shoulder
Kinematic gait evaluation; low-cost consumer applications (apps);																	1		1329✓	Guevara, J. L et al.	Proceedings of the 10th International Symposium on Veterinary Rehabilitation and Physical Therapy; and the Summit of the American Association of Rehabilitation Veterinarians; and the American College of Veterinary Sports Medicine and Rehabilitation ABSTRACT title: Comparison of a commercially available consumer mobile movement analysis application with a 3-D kinematic gait analysis system	2018	Acta Veterinaria Scandinavica	10	USA	Healthy dogs. Validation of low cost 2D app against conventional mocap lab systems
Surface EMG + ultra sonography								1		1									1367✓	Gözgören and Cingi	Evaluation of ECG and EMG Findings in Dogs Undergoing Abdominal Ultrasonography	2020	Kocatepe Vet J	12	Turkey	Dogs at the hospital for elective procedures
Electrical impedance myography (EIM)									1										1377✓	Hakim C.H. et al.	Electrical Impedance Myography in the Assessment of the Dystrophin-Deficient Dog	2015	Annals of Neurology	21	USA	Dystrophin-deficient dogs = animal models for Duchenne muscular dystrophy (DMD)
Electrical impedance myography									1										1382✓	Hakim C.H. et al.	Non-invasive evaluation of muscle disease in the canine model of Duchenne muscular dystrophy by electrical impedance myography	2017	PLOS ONE	24	USA	Dystrophin-deficient dogs = animal models for Duchenne muscular dystrophy (DMD)
Hamstring reflex (EMG) - mechanically elicited, custom built device										1									1432✓	Hayes G.M. et al.	Abnormal reflex activation of hamstring muscles in dogs with cranial cruciate ligament rupture	2013	The Veterinary Journal	43	USA	Differences in hamstring reflexbetween control/CCL dogs.
physical examination, palpably thickened fibrotic bands along the thigh musculature and restricted stifle range of motion	1			1															1510✓	Hoon Q. J. et al.	Surgical management of bilateral semitendinosus fibrotic myopathy and cranial cruciate ligament disease in a German Shepherd Dog	2019	Australian Veterinary Practitioner	1	Australia	(CCLR) This case report details the clinical features and outcomes following treatment of bilateral semitendinosus fibrotic myopathy with medial crural fasciotomy and concurrent management of cranial cruciate ligament (CrCL) disease in a GSD.
Helsinki Chronic Pain Index				1															1540✓	Hulea, C. I.; Cristina, R. T.	Monitoring and therapeutics of joint pain in dogs	2018	Medicamentul Veterinar / Veterinary Drug	19	Romania	Osteoarthritis in the dog
A pressure walkway and a motion capture system obtained measures of kinetics, kinematics and conformation during standing and trot												1					1		1547✓	Humphries, A et al.	Biomechanical comparison of standing posture and during trot between German shepherd and Labrador retriever dogs	2020	PlosOne	24	UK	This study quantifies the movement and standing posture of twelve healthy GSDs and twelve healthy LRDs to identify biomechanical similarities and differences that may be linked to sub-optimal hip and elbow mechanics
Muscle tone of the thighs (i.e. quadriceps muscles) and upper forelimb (triceps muscle) using a semi-objective scale based on palpation (scale 1–9), mid-thigh circumference + Biomechanics/motion + pressure walkway		1										1					1		1550✓	Humphries, A et al.	Diferent conformations of theGerman shepherd dog breed afect its posture and movement	2020	Scientific Reports	60	UK	Healthy dogs. The relationship between the kinematic and kinetic parameters and conformational measures of the back curvature and slope was investigated to determine if the conformation is likely to afect the standing posture and movement in the healthy GSD.
Lameness Score; Weight bearing score; Thigh girth; Range of motion of the stifle joint (measured how?); Functional outcome		1		1															1559✓	Hussain, D. S et al.	Effects of early postoperative rehabilitation with physiotherapy in the cranial cruciate ligament ruptured dogs stabilized with extra capsular technique	2019	INDIAN JOURNAL OF ANIMAL RESEARCH	12	India	cranial cruciate ligament ruptured dog
Muscle condition score, ultrasonographic measurements of muscle thickness, activity monitoring (commercial activity monitor)			1					1							1				1562✓	Hutchinson, D et al.	Assessment of methods of evaluating sarcopenia in old dogs	2012	American Journal of Veterinary Research	19	USA	Old but helthy dogs; methods to assess sarcopenia
Custom built device - modified helper sleeves, three force sensors + Three-dimensional accelerometer attached to dogs’ harnesses															1	1			1568✓	Hyytiainen, H. K et al.	Reliability of a New Bite Force Measure and Biomechanics of Modified Long Attack in Police Dogs	2021	Animals	20	Finland	Bite force/ Healthy police dogs and method development/ testing the reliability
Finnish Canine Stifle Index (FCSI)		1												1					1569✓	Hyytiainen, H. K et al.	Developing a testing battery for measuring dogs' stifle functionality: the Finnish Canine Stifle Index (FCSI)	2018	Veterinary Record	64	Finland	CCLR
Physiotherapeutic evaluations methods	1	1		1								1							1571✓	Hyytiainen, H. K et al.	Ranking of physiotherapeutic evaluation methods as outcome measures of stifle functionality in dogs	2013	Acta Veterinaria Scandinavica	64	Finland	CCL Physiotherapeutic evaluations methods
The Finnish Canine Stifle Index	1			1								1		1					1573✓	Hyytiainen, H. K et al.	The Finnish Canine Stifle Index: Responsiveness to change and intertester reliability	2019 (eller 2020)	Veterinary Record	57	Finland	stilfe dysfunction (STIF)
muscle condition score (MCS) to assess muscle loss			1																1597✓	Ineson, D. L et al.	Clinical and laboratory findings and survival time associated with cardiac cachexia in dogs with congestive heart failure	2019	Journal of Veterinary Internal Medicine	269	USA	cardiac cachexia in dogs
Muscle condition score			1																1624✓	Jaffey, J. A. et al.	Successful Long-Term Management of Canine Superficial Necrolytic Dermatitis With Amino Acid Infusions and Nutritionally Balanced Home-Made Diet Modification	2020	Frontiers in Veterinary Science	1	USA	Case report, 1 dog: hyperadrenocorticism and intrahepatic portal vein hypoplasia was diagnosed with superficial necrolytic dermatitis (SND)
surface emg										1									1631✓	Janas, K. E. A. & Dl, M.	Surface electromyography of the biceps brachii and lateral triceps muscles in dogs during walking, trotting, and selected therapeutic exercises	2020	Veterinary and Comparative Orthopaedics and Traumatology	8	USA	Evaluation of mucle activity during different movements. Method/testing
Wearable motion sensors or inertial measurement units (IMUs). Custom-built.															1	1			1642✓	Jenkins, G. J. et al.	Automatic characterization of stride parameters in canines with a single wearable inertial sensor	2018	PloS One	3	USA	Method development
Visual examination of gait.	1																		1691✓	Kalff, S.; Parry, A.; Gemmill, T	Traumatic fibrotic myopathy of the tensor fascia lata muscle in a Whippet	2013	Veterinary and Comparative Orthopaedics and Traumatology	1	UK	Case report; Traumatic fibrotic myopathy
acceleration and angular velocity	1														1				1905✓	Kuraoka, M. et al.	Accelerometric outcomes of motor function related to clinical evaluations and muscle involvement in dystrophic dogs	2018	PloS One	11	Japan	Duchenne muscular dystrophy (DMD)
muscle thickness assessed by ultrasound + gait function measured using the modified functional scoring system	1							1								1			1910✓	Kutschenko A. et al.	Intramuscular tetanus neurotoxin reverses muscle atrophy: a randomized controlled trial in dogs with spinal cord injury	2022	Journal of Cachexia, Sarcopenia and Muscle	25	Germany	Motor symptoms of spinal cord injury (SCI). Testing effect of intramuscular injections of tetanus neurotoxin (TeNT) treatment
Muscle pain measurement: pressure algometry					1														1929✓	Lane, D. M. & Hill, S. A.	Pressure algometry measurement of canine muscular pain near the thoracolumbar junction: evaluation of a modified technique	2016	Veterinary Anaesthesia and Analgesia	63	Canada	Muscle pain evaluation
range of motion, muscle mass, lameness score and weight bearing		1		1								1		1					1986✓	Lee, S et al.	Rehabilitative effect of intramuscular electrostimulation after reconstruction of medial patellar luxation in small sized dog	2015	Journal of Veterinary Clinics	12	Korea	Medial Patellar Luxation
3D mocap, kinematics																1			1996✓	Lehmann, S. V.	Three-dimensional motion of the patella in French bulldogs with and without medial patellar luxation	2021	. BMC Veterinary Research	7	Germany	medial patellar luxation (MPL) French bulldogs
Ultrasonography								1											2049✓	Lideo L & Milan R	Ultrasound monitoring of shortwave diathermic treatment of gastrocnemius strain in a dog	2013	Ultrasound	1	Italy	rupture of the proximal medial head of the gastrocnemius muscle
Kinematics, Instrumented treadmill, gait analysis												2	1				1		2109✓	Lorke, M. et al.	Comparative kinematic gait analysis in young and old Beagle dogs	2017	Journal of Veterinary Science	10	Germany	Aging
Gait analysis, spatiotemporal data.												1							2172✓	Mack, D. L. et al.	Systemic AAV8-Mediated Gene Therapy Drives Whole-Body Correction of Myotubular Myopathy in Dogs	2017	Molecular Therapy	16	USA	A canine model of XLMTM
Surface EMG + force platform for initial screening of the dogs										1		1							2319✓	McLean, H.M. et al.	Surface Electromyography of the Vastus Lateralis, Biceps Femoris, and Gluteus Medius in Dogs During Stance, Walking, Trotting, and Selected Therapeutic Exercises	2019	Frontiers in Veterinary Science	12	USA	Healthy dogs, discrimination between muscle activity during different excercies
Clinical examination	1																		2342✓	Menchetti, M et al.	A suspected intermediate syndrome and intussusception following propoxur toxicity in a dog	2022	Veterinary Record Case Reports	1	Italy	Intoxication + treatment
surface electromyography										1						1			2402✓	v. et al.	Surface electromyography of the longissimus and gluteus medius muscles in greyhounds walking and trotting on ground flat, up, and downhill	2020	Animals	5	Spain	Healthy dogs, descriptive/observational
lameness grade, pain score, functional disability score and range of motion up, Helsinki chronic pain index	1			1										1					2412✓	Mocchi, M. et al.	Canine mesenchymal cell lyosecretome production and safety evaluation after allogenic intraarticular injection in osteoarthritic dogs	2021	Animals	6	Italy	presenting bilateral elbow or knee osteoarthritis
full orthopedic examination, lameness evaluation on a scale. ROM. Kinetics.	1			1								1		1					2417✓	Molsa, S. H et. Al.	Long-term functional outcome after surgical repair of cranial cruciate ligament disease in dogs	2014	BMC Veterinary Research	47	Finland	CCL (post surgery)
MCS			1																2425✓	Mooney, A et al.	Radial and coccygeal artery indirect doppler systolic blood pressure measurements in privately-owned, conscious dogs	2017	Journal of Veterinary Internal Medicine	62	USA	Healthy dogs. Observational
Accelerometry, gait analysis sEMG										1					1				2537✓	Negrao, R. R. et al.	Analysis of time series of surface electromyography and accelerometry in dogs	2022	Biomedical Signal Processing and Control	10	Brazil	Hip displasia - but here method development to discriminate between sich/healthy dogs (gait
Gait analysis.Pain score				1								1					1		2596✓	Nutt, A. E et al.	Influence of muscle-sparing lateral thoracotomy on postoperative pain and lameness: A randomized clinical trial	2021	Veterinary Surgery	23	UK	muscle-sparing lateral thoracotomy (MSLT) and standard lateral thoracotomy (SLT) in dogs
Clinical examination, athrophy, pain, ROM	1																		2604✓	Ober, C et al.	Use of clinical and computed tomography findings to assess long-term unsatisfactory outcome after femoral head and neck ostectomy in four large breed dogs	2018	Acta Veterinaria Scandinavica	4	Romania	Femoral head and neck ostectomy (FHNO)
Ultralyd								1											2613✓	Oliveira, D et al.	Noninvasive evaluation of respiratory muscles in pre-clinical model of Duchenne Muscular Dystrophy	2016	Pesquisa Veterinaria Brasileira	8	Brazil	GRMD
EMG, Kinematics										1							1		2699✓	Parkinson, S. et al.	Effect of water depth on muscle activity of dogs when walking on a water treadmill	2018	Comparative Exercise Physiology	7	UK	Healthy dogs, canine locomotion and hydrotherapy rehabilitation
Clinical examination	1																		2712✓	Pavletic M. M. et al.	Triceps brachii muscle reconstruction with a latissimus dorsi muscle ﬂap in a dog	2015	Journal of the American Veterinary Medical Association	1	USA	deformity of the right forelimb, case study
Muscle mass score (MMS)			1																2723✓	Pedrinelli V. et al	Nutritional and laboratory parameters affect the survival of dogs with chronic kidney disease	2020	PloS One	116	Brazil	CKD
Clinical examination	1																		2756✓	Petazzoni, M. & Buiatti, M	Simultaneous fluoroscopic-guided tibial plateau leveling and fracture reduction for the concurrent treatment of chronic cranial cruciate ligament tear and comminuted diaphyseal fracture of the tibia and fibula in a dog	2019	AVMA-JOURNAL OF THE AMERICAN VETERINARY MEDICAL ASSOCIATION	1	Italy	treatment of chronic cranial cruciate ligament tear and comminuted diaphyseal fracture of the tibia and fibula
Kinematics, ROM																	1		2831✓	Preston, T. & Wills, A. P.	A single hydrotherapy session increases range of motion and stride length in Labrador retrievers diagnosed with elbow dysplasia	2018	Veterinary Journal	12	UK	Elbow dysplasia, rehabilitation hydrotherapy
Gait analysis													1				1		2868✓	Ragetly, C. A. et al.	Kinetic and kinematic analysis of the right hind limb during trotting on a treadmill in Labrador Retrievers presumed predisposed or not predisposed to cranial cruciate ligament disease	2012	American Journal of Veterinary Research	20	France	Potential screening for dog at risk of Cranial cruciate ligament tear
infrared thermographic images + kinetics (pressure walkway)						1						1							2902✓	Repac, J et al.	Evaluation of Thermographic Imaging in Canine Hindlimb Muscles After 6 Min of Walking-A Pilot Study	2020	Frontiers in Veterinary Science	11	USA	Healthy dogs, method development/testing
(gait, posture, daily activity, behaviour, performance) and quality of life score	1			1															2917✓	Riley, L. M. et al.	Effect of massage therapy on pain and quality of life in dogs: A cross sectional study	2021	Veterinary Record	527	UK	Clinical Canine Massage Therapy delivered by Canine Massage Therapy Centre Ltd (LANTRA accredited
Ultralyd								1											2929✓	Roberts, E et al.	Evaluation of the reliability of real‑time ultrasonography to measure muscle thickness of the canine middle gluteal muscle	2016	Acta Veterinaria Scandinavica	10	UK	Method, reliability
Orthopedic examination, muscle athrophy, pain	1	1																	2949✓	Roe, S et al.	Revision of a loose cementless short-stem threaded femoral component using a standard cementless stem in a canine hip arthroplasty	2015	Veterinary and Comparative Orthopaedics and Traumatology	1	USA	Total hip replacement,
Ultrasound (including elstography)								1											2981✓	Rossignoli, P. P. et al	B mode ultrasonography and elastography in the evaluation of the pectineus muscle in dogs with hip dysplasia	2020	TURKISH JOURNAL OF VETERINARY & ANIMAL SCIENCES	48	Brazil	Pectineus muscle in dogs with hip dysplacia
MCS			1																2991✓	Rudinsky A. J. et al.	Factors associated with survival in dogs with chronic kidney disease	2018	Journal of Veterinary Internal Medicine	27	USA	Chronic kidney disease (CKD)
Physical activity monitoring/assessment															1				3008✓	Rutledge A. M. et al.	Comprehensive assessment of physical activity correlated with muscle function in canine Duchenne muscular dystrophy	2022	Annals of Physical and Rehabilitation Medicine	23	USA	Duchenne muscular dystrophy
Goniometry and thigh circumference		1												1					3013✓	Sabanci, S. S.; Ocal, M. K.	Comparison of goniometric measurements of the stifle joint in seven breeds of normal dogs	2016	Veterinary and Comparative Orthopaedics and Traumatology	126	Turkey	Normative data stifle joint goniometric
MCS			1																3054✓	Santarossa, A et al.	Body composition of medium to giant breed dogs with or without cranial cruciate ligament disease	2020	Veterinary Surgery	60	Canada	cross-sectional study CCL vs healthy
Muscle condition score (MCS)	1		1																3055✓	Santarossa, A. et al	Assessment of canine and feline body composition by veterinary health care teams in Ontario, Canada	2018	Canadian Veterinary Journal	177	Canada	Body composition
Infrared thermography						1													3063✓	Santos I. et al.	Whole-body vibration on leg muscles thermography and femoral resistive index of in adult healthy dogs	2019	Research in Veterinary Science	10	Brazil	Healthy, influence of WBV exercise on muscles
Ultrasound								1											3072✓	Sarto C.G. et al.	The role of B-mode ultrasonography in the musculoskeletal anatomical evaluation of the cervical region of the dog spine	2014	Pesquisa Veterinaria Brasileira	4	Brazil	Healthy dogs but for method development/testing devices for screening of degenerative disc disease, cervical-region
MCS			1																3092✓	Scarpa, P. et al.	How does the nutritional assessment of dogs vary in a veterinary staff?	2017	Journal of Veterinary Internal Medicine	75	Italy	MCS scoring agreement
Ultrasound, physical activity, muscle thickness	1							1											3096✓	Schafer, W.; Hankel, J.	Energy Consumption of Young Military Working Dogs in Pre-Training in Germany	2020	Animals	20	Germany	pre-training
Gait Analysis; pressurewalkway system (PSW)												1							3101✓	Schaul, K. R. et al.	Evaluation of gait analysis data obtained using a cover versus no cover on a validatedpressure sensitive walkway system	2020	Veterinary and Comparative Orthopaedics and Traumatology	?	USA	Method/healthy/test validity
Clinical exam. Muscle mass circomference, joint angle + index score	1	1		1															3117✓	Schulz, K. S.; et al.	Clinical outcomes after common calcanean tendon rupture repair in dogs with a loop-suture tenorrhaphy technique and autogenous leukoreduced platelet-rich plasma	2019	Veterinary Surgery	12	USA	common calcanean tendon (CCT) rupture treatment
Muscle atrophy (subjective)	1																		3144✓	Sembenelli, G. et al	Cervical Laminectomy for the Treatment of Chronic Caudal Cervical Spondylomyelopathy in a Dog	2016	Acta Scientiae Veterinariae	1	Brazil	Chronic Caudal Cervical Spondylomyelopathy
Gait analysis by video cameras																1			3199✓	Shin, J. H. at al.	Quantitative Phenotyping of Duchenne Muscular Dystrophy Dogs by Comprehensive Gait Analysis and Overnight Activity Monitoring	2013	PloS One	2	USA	Duchenne muscular dystrophy (DMD).
Ground reaction force, kinetics												1							3211✓	Shorter, K.; Brown, W.	Ground force kinetic adaptations associated with canine boots	2019	BIOLOGIA FUTURA	6	Australia	Canine boots
Gait analysis,kinematics																	1		3224✓	Silva G.C.A. et al.	Kinematic gait analyses in healthy Golden Retrievers	2014	Pesquisa Veterinaria Brasileira	7	Brazil	healthy data collection, method,
Questionnaires, VAS pain, VAS locomotion, Quality of life	1			1															3226✓	Silva, N. et al.	Effect of acupuncture on pain and quality of life in canine neurological and musculoskeletal diseases	2017	CANADIAN VETERINARY JOURNAL-REVUE VETERINAIRE CANADIENNE	181	Brazil	chronic pain in dogs with neurological and musculoskeletal diseases
Lameness score				1															3260✓	Smith, M. J. et al.	Comparison of a Novel Bone-Tendon Allograft With a Human Dermis-Derived Patch for Repair of Chronic Large Rotator Cuff Tears Using a Canine Model	2012	THE JOURNAL OF ARTHROSCOPIC AND RELATED SURGERY	15	USA	Rotator-cuff tear, animal model study
neuromuscular assessment score, instrumented carpet + video				1								1				1			3266✓	Snyder, J. M. et al.	Validity of a Neurological Scoring System for Canine X-Linked Myotubular Myopathy	2015	Human Gene Therapy Clinical Development	10	USA	X-linked myotubular myopathy (XLMTM)
3D kinematics and ground reaction forces												1					1		3274✓	Sohnel, K. et al.	Limb dynamics in agility jumps of beginner and advanced dogs	2021	The Journal of experimental biology	20	Germany	Healthy dogs at different skill levels in jumping (The dogs were separated into advanced and beginner categories, based on their agility grade)
Infrared thermography (IRT)						1													3294✓	Soroko, M. et al.	Changes in Body Surface Temperature Associated with High-Speed Treadmill Exercise in Beagle Dogs Measured by Infrared Thermography	2021	Animals	9	Poland	Physiological response to exercise (Healthy dogs)
Questionnaire, thigh circumference, physical activity	1	1																	3300✓	Speciani, M.& Anzolin, E.	Conservative multimodal approach (Physical Therapy and Acupuncture) to a geriatric dog with spinal arthritis: A case study	2016	Acta Veterinaria Scandinavica	1	Italy	PT and non-pharmacological management of his chronic spinal condition
Subjective (ROM + palpation) + lameness score + ultrasound	1			1				1											3302✓	Spinella, G. et al.	Observational study on lameness recovery in 10 dogs affected by iliopsoas injury and submitted to a physiotherapeutic approach	2021	Animals	10	Italy	Acute trauma of the iliopsoas muscle
GRF, pressure plate												1							3352✓	Strasser, T et al.	A comparison of ground reaction forces during level and cross-slope walking in Labrador Retrievers	2014	BMC Veterinary Research	10	Austria	Healthy dogs, up-slope vs down-slope gait GRF
Physical activity assessment, MCS	1		1												1				3359✓	Su, D. K et al.	Impact of feeding method on overall activity of indoor, client-owned dogs	2019	Journal of Small Animal Practice	26	USA	Method testing/activity monitoring
Muscle atrophy (subjective)	1																		3390✓	Swift, K. E. et al	Clinical and imaging findings, treatments, and outcomes in 27 dogs with imaging diagnosed trigeminal nerve sheath tumors: A multi-center study	2017	Veterinary Radiology and Ultrasound	27	North Carolina	Trigeminal nerve sheath tumors
Clinical examination, lameness, muscle atrophy	1																		3428✓	Tambella, A. M	Myositis ossificans circumscripta of the triceps muscle in a rottweiler dog	2013	Veterinary and Comparative Orthopaedics and Traumatology	1	Italy	Myositis
Subjective + objective (presure sensitive walkway) gait analysis	1											1							3494✓	Toijala, T. M. et al	Ultrasonography Findings in the Proximal Sciatic Nerve and Deep Gluteal Muscles in 29 Dogs With Suspected Sciatic Neuritis	2021	Frontiers in Veterinary Science	29	Finland	Sciatic neuritis
Thermography	1					1													3524✓	Trudova, L et al.	Physiotherapy in the rehabilitation of sledge dogs	2021	EDP Sciences	10	Russia	Sports medicine, injuries and rehab
temporospatial gait analysis and acoustic myography (AMG) + Canine Brief Pain Inventory score, ROM	1	1									1	1		1					3590✓	Varcoe, G. M et al.	Effect of tibial plateau levelling osteotomy and rehabilitation on muscle function in cruciate-deficient dogs evaluated with acoustic myography	2021	Comparative Exercise Physiology	14	USA	cruciate-deficient dogs
Accelerometry															1				3591✓	Varney, J. L. et al	Utilisation of supplemented L-carnitine for fuel efficiency, as an antioxidant, and for muscle recovery in Labrador retrievers	2017	JOURNAL OF NUTRITIONAL SCIENCE	96	USA	Food supplement (L-carnitine) for muscle recovery
AMG											1								3631✓	Vitger, A. D et al.	The impact of water depth and speed on muscle fiber activation of healthy dogs walking in a water treadmill	2021	Acta Veterinaria Scandinavica	25	Denmark	rehabilitation of dogs
gait analysis												1		1					3632✓	Vitt, M. A et al.	Incidence of Normal versus Support Trot in the Healthy Adult German Shepherd Dog	2020	Veterinary and Comparative Orthopaedics and Traumatology	40	USA	Gait pattern - normative data
Lameness, muscle mass assessment, passive range of motion	1	1		1				1				1							3640✓	Von Pfeil, D. J. F. et al.	Arthroscopic tenotomy for treatment of biceps tendon luxation in two apprehension police dogs	2020	JAVMA-JOURNAL OF THE AMERICAN VETERINARY MEDICAL ASSOCIATION	2	USA	thoracic limb lameness
3D kinematics																1			3645✓	Wachs, K et al.	Three-dimensional movements of the pelvis and the lumbar intervertebral joints in walking and trotting dogs	2016	Veterinary Journal	3	Germany	Normative data on range of motion during locomotion
Muscle condition score			1																3727✓	Weidner, N et al.	Influence of Various Factors on Circulating 25(OH) Vitamin D Concentrations in Dogs with Cancer and Healthy Dogs	2017	Journal of Veterinary Internal Medicine	92	Canada	Cancer
Kinetics (weight bearing)												1							3737✓	White, D. A. et al	Fortetropin inhibits disuse muscle atrophy in dogs after tibial plateau leveling osteotomy	2020	PloS One	100	Kansas, USA	Tibial pleateau levelling osteotomy (TPLO)
IMU/Accelerometry															1				3751✓	Wilshin, S. et al.	Dog galloping on rough terrain exhibits similar limb co-ordination patterns and gait variability to that on flat terrain	2021	Bioinspiration & biomimetics	6	UK	Understanding gait during locomotion
range of motion (ROM), muscle circumference, and gait analysis from force platform system.		1										1		1					3757✓	Wiputhanuphongs, A. et al.	Effect of Physical Therapy Program After Surgical Correction of Medial Patellar Luxation in Small Breed Dogs	2015	THAI JOURNAL OF VETERINARY MEDICINE	20	Thailand	Surgical Correction of Medial Patellar Luxation
Gait Function/lameness	1																		3881✓	Yoon, H. Y. et al.	Clinical evaluation of tightrope cranial cruciate ligament technique for treatment of cranial cruciate ligament deficiency in dogs	2012	Journal of Veterinary Clinics	9	Korea	cranial cruciate ligamen treatment
Lameness, muscle atrophy, ROM	1																		3882✓	Yoon, H. Y et al.	Stabilization of recurrent medial shoulder luxation by use of three bone anchors in a dog	2013	Journal of Veterinary Clinics	1	Korea	Shoulder Luxation
Kinematics, EMG										1							1		3886✓	Yoshikawa, K. et al.	Functional assessment of the gluteus medius, cranial part of the biceps femoris, and vastus lateralis in beagle dogs based on a novel gait phase classification	2021	Journal of Veterinary Medical Science	8	Japan	gait phase classification - normal data in dogs
SUM	37	17	18	24	1	5	2	18	2	16	3	36	9	12	12	11	25	1					Average n:	35.0942		SD:	76.2608
																							Median n:	11.5
																							Max:	552
																							Lower quartile	6
																							Upper quartile	25.75

## Sheet: Lameness - pain score
												Kinetics		Kinematics
Methods (concept)	Subjective evaluation (e.g. clinical examination)	Limb circumference	Muscle condition score (MCS/MMS)	Lameness / pain score /neuromuscular assessment score	Pressure algometry	Infrared thermography	Six-minutes walk test	Ultrasound	Electrical impedance myography (EIM)	Surface electromyography (sEMG)	Acoustic myography (AMG)	Force plates/ force transducer / instrumented carpet/ pressure walkway	Treadmill with force plates	Goniometry	Accelerometry + pedometry	Video analysis no marksers	Markers + cameras	Markers + fluoroscopy	Covidence #	Author(s)	Publication title	Year of publication	Journal	Study population	Country of origin	Context (e.g. disease)	Research question/aim/purpose/objective/hypothesis	Details about the intervention type /method	Outcome /key findings	Comments	Scoring details
Thigh circumference + kinematics (goniometer)		1		1										1					100✓	Altinkaya, N. et al	NEUROLOGICAL PHYSIOTHERAPY IN LABRADOR RETRIEVER DOG WITH PARAPARESIS: A CASE REPORT	2020	INTERNATIONAL JOURNAL OF PHYSIOTHERAPY	1 27 kg male dog, Labrador retriever	Turkey	a spinal cord injured dog with paraparesis	Explore the effectiveness of the sensorimotor rehabilitative physiotherapy program in a spinal cord injured dog with paraparesis	Neurological examinations including MFS. Range of motion obtained by goniometer, thigh circumference and the distance between the greater trochanter and patella was measured. Neuromuscular electrical stimulation was applied to the muscles to improve muscle mass.	7th-week reevaluation: the dog could stand more than 60 seconds and began to walk independently. Increased thigh circumference from 31 cm to 36 cm. Canine Acute Pain Scale.		Canine Acute Pain Scale
Gait quality using 3D-accelerometry				1											1				266✓	Barthelemy, I. et al.	Effects of an Immunosuppressive Treatment in the GRMD Dog Model of Duchenne Muscular Dystrophy	2012	PLoS one	GRMD dogs, 7 treated and 14 untreated	France	Golden retriever muscular dystrophy	investigate the specific effect of the association of cyclosporine A and a corticosteroid, prednisolone, in the GRMD dog model.	GRMD dogs were treated with an association of cyclosporine A (immunosuppressive dosage) and prednisolone (2 mg/kg/d) during 7 months, from 2 to 9 months of age	The gait quality as assessed by 3D-accelerometry was dramatically improved. This was consistent with the evolution of other parameters towards a significant improvement, such as the clinical motor score.	UETM Scoring sheet for the canine dystrophic phenotype. According to the severity of the symptom, each item was graded from 0 to 2, 0 corresponding to the absence of symptoms and 2 to maximum severity, with a list of 11 items.	UETM Scoring sheet for the canine dystrophic phenotype. See word doc.
Kinematics (ROM by goniometer) + kinetics (pressure sensitive walkway, Tekscan) + muscle circumference		1		1								1		1					267✓	Barthelemy, N. P. et al.	Short- and Long-Term Outcomes After Arthroscopic Treatment of Young Large Breed Dogs With Medial Compartment Disease of the Elbow	2014	Veterinary Surgery	15 medium-large breeds <3 years.	Illinois	Medial coronoid process disease in one or both elbows	Report short‐ and long‐term outcomes after arthroscopic treatment in young large breed dogs affected by medial coronoid process disease (MCPD)	Variables recorded before, 6 weeks, and _x0002_23 months after surgery(by arthroscopy) includeded e.g muscle circumference (at the level of the distal third of the humerus with the dog in a standing position), range of motion (ROM) of the elbow joint (by goniometer), and the load distribution of vertical ground reaction forces between thoracic and pelvic limbs (on a pressure sensitive walkway)	A greater load distribution to the pelvic limbs was identified preoperatively in dogs with radioulnar incongruity than in dogs with congruent elbows. Load distribution was not significantly improved at 6 weeks compared with preoperatively. Muscle circumference and vertical impulse distributions were improved at long‐term evaluation		Owners completed a “canine brief pain inventory” (0 to 100) a validated form for the evaluation of chronic pain in dogs, described by Brown et al.
Muscle score + lameness score			1	1															748✓	De Barros, L. P. et al	Prospective clinical assessment of tibial tuberosity advancement for the treatment of cranial cruciate ligament rupture in dogs	2018	Acta Cirurgica Brasileira	18 dogs (8 males, 10 females)	Brazil	Cranial Cruciate ligament rupture	Clinically assess dogs that underwent TTA six months previously.	Orthopedic examination, including lameness score (range 0-4), muscle atrophy, crepitation on manipulation, cranial drawer, and tibial compression test.	Muscular atrophy was not observed in 62% (13/21), while mild atrophy was observed in 19% (4/21), and moderate in 19% (4/21). The mean score and standard deviation regarding muscular atrophy were 0.95 (± 1.56).		lameness score (range 0-4)
Ultrasound (muscle diameter) + thigh circumference + kinematics (goniometer)		1		1				1						1					790✓	de Oliveira Reusing, M. S. et al	Effects of hydrotherapy and low-level laser therapy in canine hip dysplasia: A randomized, prospective, blinded clinical study	2021	Revue Veterinaire Clinique	32 dogs (16 males, 16 females)	Brazil	Hip dysplasia	Evaluate low-level laser therapy and hydrotherapy on impaired hindlimb function in dogs with hip dysplasia	Dogs were randomly divided into 4 groups (A: conventional, B: laser-therapy, C: hydrotherapy, D: combination). Bilateral measurements of vastus lateralis, biceps femoris and gluteus medius muscles thickness were obtained by ultrasonography + thigh circumference + bilateral goniometric measurements of flexion, extension and abduction of the hip. And canine brief pain inventory form to the owners.	Differences between the groups were found for some of the measurements (see paper). A decrease in the thigh circumference for group A. In general better joint motion and musculature maintenance for both physiotherapy modalities compared with the conventional group.		canine brief pain inventory form to the owners
Ultrasound + subjective (gait, muscle palpation) + VAS	1			1				1											1238✓	Gibson, M.A. et al	Semitendinosus myopathy and treatment with adipose-derived stem cells in working German shepherd police dogs	2017	Canadian Veterinary Journal	11 German Shepherd police dogs	Pennsylvania	Semitendinosus myopathy	Hypothesized that by treating semitendinosus muscle tears with adipose-derived mesenchymal stem cells (MSC), the degree of scar tissue formation within the muscle would be reduced, and the affected dogs would be able to return to normal activity.	All dogs underwent an initial ultrasound examination of the affected limb. Any lesions identified were mea sured in length and/or width and given a visual description in regard to disruption of fiber pattern and evidence of scar tissue formation.	Each of the 11 cases of semitendinosus myopathy had a short stride in the affected limb, circumduction of the affected limb during ambulation, and a palpably enlarged and painful semi_x0002_tendinosus muscle. In 8 of 10 cases, initial ultrasonographic findings of the semitendinosus muscle included hypervascularization of swollen areas near the origin of the semitendinosus muscle, hypoechoic fluid…	Visual Assessment Score (VAS)	Visual Assessment Score: Dogs were also graded on a Visual Assessment Score (VAS) (1 — normal, 2 — mildly affected, 3 — moderately affected, 4 — severely affected, and 5 — extremely affected), grading of the gait (NOTE: Not the typical VAS score)!
Motor function scoring				1															1245✓	Giza, E. G., et al.	Electrodiagnostic studies in presumptive primary hypothyroidism and polyneuropathy in dogs with reevaluation during hormone replacement therapy	2016	Acta Veterinaria Scandinavica	24 dogs	Poland	primary hypothyroidism and polyneuropathy	The purpose of this study was a retrospective evaluation of EMG, MNCV, F-wave and BAER findings in 24 dogs with presumptive naturally occurring hypothyroidism and peripheral neuropathy, and a comparison of the results before and after initiation of levothyroxine supplementation.	All dogs were examined clinically, orthopedically, and neurologically. Motor function was evaluated and motor deficits were classified according to the following scale: Grade 0—normal motor function and muscle strength, Grade 1—mild motor deficits, muscle weakness, ambu_x0002_latory paresis; Grade 2–moderate deficits, non-ambu_x0002_latory paresis and Grade 3—severe deficits, complete loss of str…	Motor deficits were evaluated as Grade “1” in 8/24 dogs, Grade “2” in 11/24 individuals and Grade “3” in 5/24 canine patients	EMG under anaesthesia.	motor deficits were classified according to the following scale: Grade 0—normal motor function and muscle strength, Grade 1—mild motor deficits, muscle weakness, ambu_x0002_latory paresis; Grade 2–moderate deficits, non-ambu_x0002_latory paresis and Grade 3—severe deficits, complete loss of strength, plegia
disability index (DI)				1															1284✓	Gordon-Evans, W. J et al.	The effect of body condition on postoperative recovery of dachshunds with intervertebral disc disease treated with postoperative physical rehabilitation	2019	Veterinary Surgery	32 dachshunds	USA	thoracolumbar intervertebral disk disease and pain perception.	To determine the impact of obesity on postoperative recovery from thoracolumbar hemilaminectomy in dachshunds treated with rehabilitation.	Prospective observational trial.	Preoperative disability but not body condition was a risk factor for a slow recovery after thoracolumbar hemilaminectomy in dachshunds with rehabilitation	Expect anaesthesia for DEXA scan.	Disability index (DI) score. A DI score of 1 indicates the absence of motor function but present central recognition of pain, whereas a score of 9 is assigned to a dog that is ambulatory but weak and ataxic. An increase in preoperative DI score was associated with increased risk of a slow postoperative recovery.
physical examination, palpably thickened fibrotic bands along the thigh musculature and restricted stifle range of motion	1			1															1510✓	Hoon Q. J. et al.	Surgical management of bilateral semitendinosus fibrotic myopathy and cranial cruciate ligament disease in a German Shepherd Dog	2019	Australian Veterinary Practitioner	A 2-year-old male neutered GSD	Australia	(CCLR) This case report details the clinical features and outcomes following treatment of bilateral semitendinosus fibrotic myopathy with medial crural fasciotomy and concurrent management of cranial cruciate ligament (CrCL) disease in a GSD.	We hypothesised that releasing the fibrous insertions of the medial crural fascia could be beneficial in the management of patients afflicted with semitendinosus fibrotic myopathy. This case report details the clinical features and outcomes following treatment of bilateral semitendinosus fibrotic myopathy with medial crural fasciotomy and concurrent management of cranial cruciate ligament (CrCL) …	Conservative management with physiotherapy and non-steroidal anti-inflammatory medications	Both the crural fascia and CrCL disease may be implicated as part of the fibrotic myopathy disease process and more work needs to be done to identify the underlying aetiology as knowledge of the disease remains limited and hypothetical. The lack of long-term recurrence in the case presented here suggests that surgical intervention may not be as ineffective as previously reported, but further in		Lameness grade 0-5 on LPL and RPL (right pelvic limb). 1 is mild lameness.
Helsinki Chronic Pain Index				1															1540✓	Hulea, C. I.; Cristina, R. T.	Monitoring and therapeutics of joint pain in dogs	2018	Medicamentul Veterinar / Veterinary Drug	19 dogs of different races with definite diagnoses of osteoarthritis (OA) and / or hip dysplasia (DSC)	Romania	Osteoarthritis in the dog	(a) the chronic pain monitoring of acupuncture dogs, via a well-established questionnaire, a multifactorial descriptive scale; (b) Influence of acupuncture on blood parameters in chronic pain in the dogs.	The results revealed that both serotonin and prolactin did not undergo significant quantitative changes during the study in both dogs groups, receiving acupuncture and those in the control group. The questionnaire used is a valid tool for assessing chronic locomotor pain in dogs	See intervention	Included because this questionaire can asssess function e.g. when pain in the musculoskeletal system	The questionnaire used is a valid tool for assessing chronic locomotor pain in dogs
Lameness Score; Weight bearing score; Thigh girth; Range of motion of the stifle joint (measured how?); Functional outcome		1		1															1559✓	Hussain, D. S et al.	Effects of early postoperative rehabilitation with physiotherapy in the cranial cruciate ligament ruptured dogs stabilized with extra capsular technique	2019	INDIAN JOURNAL OF ANIMAL RESEARCH	Twelve dogs	India	cranial cruciate ligament ruptured dog	The aim of the study was to find out the efficacy of rehabilitative techniques postoperatively of extracapsular stabilized cranial cruciate ligament deficiency dogs	Measurements such as Lameness score and weight bearing scoreas per Monk et al. (2006), thigh girth (as per Millis et al., 2004), ROM as per Hyytiainen et al., (2013) were recorded before the surgery and post operative day 15th day, 30th day, 60th day and 90th day. Functional outcome was graded on the 90th day	There was an early recovery in physiotherapy group dogs as compared to dogs in the non physiotherapy group.		Lameness score and weight bearing scores
Physiotherapeutic evaluations methods	1	1		1								1							1571✓	Hyytiainen, H. K et al.	Ranking of physiotherapeutic evaluation methods as outcome measures of stifle functionality in dogs	2013	Acta Veterinaria Scandinavica	43 dogs, 19 males and 24 females, with unilateral ST CCLd + control group consisted of 21 dogs, 7 males and 14 female Mixed breeds.	Finland	CCL Physiotherapeutic evaluations methods	The aim of this study was to determine the most valid and sensitive physiotherapeutic evaluation methods for assessing functionality of hind limbs in dogs with stifle problems.	Ranking of the different methods (table3)	: Evaluation of asymmetry in a sitting and lying position, assessment of muscle atrophy, manual and measured static weight bearing, and measurement of stifle passive range of motion were the most valid and sensitive physiotherapeutic evaluation methods.		Movement grading (0 to 3) and lameness grading (0 to 4, 0 is normal)
The Finnish Canine Stifle Index	1			1								1		1					1573✓	Hyytiainen, H. K et al.	The Finnish Canine Stifle Index: Responsiveness to change and intertester reliability	2020	Veterinary Record	Three groups of dogs were used, 29 with any stile dysfunction (STIF), 17 with other musculoskeletal disease except stile (OTHER) and 11 controls (CTRL).	Finland	stilfe dysfunction (STIF)	to test responsiveness and the intertester reliability of the Finnish Canine Stile Index (FCSI)	All dogs were tested with the FCSI by the same physiotherapist at three occasions, at baseline, at six weeks and 10 weeks, and once also by another physiotherapist.	Based on the results of this study, the FCSI was seen to be responsive to changes in the dogs’ level of dysfunction in the STIF group	The Finnish Canine Stifle Index	The Finnish Canine Stifle Index
range of motion, muscle mass, lameness score and weight bearing		1		1								1		1					1986✓	Lee, S et al.	Rehabilitative effect of intramuscular electrostimulation after reconstruction of medial patellar luxation in small sized dog	2015	Journal of Veterinary Clinics	12 dogs with operated medial luxation divided	Korea	Medial Patellar Luxation	to ascertain the rehabilitative effect of IMES treatment in small sized dog with reconstructed MPL.	dogs were divided into electrostimulation group (n = 8) and no electrostimulation group (n = 4); measured affected sided range of motion, muscle mass, lameness score and weight bearing for hospitalization 2 weeks	As results, in small sized dog after reconstruction of MPL, IMES on the cranial part of sartorius muscle considered a great help in the initial rehabilitation.		lameness score 0-4
lameness grade, pain score, functional disability score and range of motion up, Helsinki chronic pain index	1			1										1					2412✓	Mocchi, M. et al.	Canine mesenchymal cell lyosecretome production and safety evaluation after allogenic intraarticular injection in osteoarthritic dogs	2021	Animals	5 dogs labrador (4) + 1 golden retriever presenting bilateral elbow or knee osteoarthritis	Italy	presenting bilateral elbow or knee osteoarthritis	Treatment of OA with mesenchymal stromal cells (MSCs). To establish the safety of the treatment, the follow-up included a questionnaire addressed to the owner and orthopaedic examinations to assess lameness grade, pain score, functional disability score and range of motion up to day 80 post-treatment.		Overall, the collected data suggest that intra-articular injection of allogeneic Lyosecretome is safe and does not induce a clinically significant local or systemic adverse response		questionnaire addressed to the owner and orthopaedic examinations to assess lameness grade, pain score, functional disability score
full orthopedic examination, lameness evaluation on a scale. ROM. Kinetics.	1			1								1		1					2417✓	Molsa, S. H et. Al.	Long-term functional outcome after surgical repair of cranial cruciate ligament disease in dogs	2014	BMC Veterinary Research	47 dogs (25 females, 22 males). The breeds of these dogs were Labrador Retriever (15), Rottweiler (6), mixed breed (4), Golden Retriever (3), Bernese Mountain Dog (2), Doberman Pincher (2), Newfoundland Dog (2), Nova Scotia Duck Tolling Retriever (2), and one each of Beauceron, Black Russian Terrier, Bordeaux Dog, Bullmastiff, Collie, Dalmatian, Giant Schnauzer, Karelian Bear Dog, Short-Haired Ge…	Finland	CCL (post surgery)	The primary purpose of our study was to evaluate surgical outcome at a minimum of 1.5 years after CCL surgery. The secondary purpose was to compare surgical techniques used to repair CCL rupture. Our hypothesis was that in the long term, the function of the surgically treated limb would remain inferior to the healthy limb.	full orthopedic examination, lameness evaluation on a scale from 0 to 4 (no/ mild/moderate/severe weight bearing/non-weight bearing) and palpation, ROM, pain. Active/Passive ROM, Static weight bearing. 20-m distance and asked to sit and sit-to-move 3 times, and similarly lie-down and lie-to-move 3 times within equal distances. Kinetics.	The average long-term dynamic and static weight bearing of the surgically treated limbs returned to the level of healthy limbs however symmetry was not reached in 30%. In sum, measurement of ground reaction forces may be inadequate as a sole method for assessing functional outcome and thus more objective outcome assessment methods should be included in evaluation of CCL repair		lameness evaluation on a scale from 0 to 4 (no/mild/moderate/severe weight bearing/non-weight bearing)
Gait analysis.Pain score				1								1					1		2596✓	Nutt, A. E et al.	Influence of muscle-sparing lateral thoracotomy on postoperative pain and lameness: A randomized clinical trial	2021	Veterinary Surgery	23 dogs, many breeds.	UK	muscle-sparing lateral thoracotomy (MSLT) and standard lateral thoracotomy (SLT) in dogs	To assess and compare the magnitude of lameness and level of pain after muscle-sparing lateral thoracotomy (MSLT) and standard lateral thoracotomy (SLT) in dogs.	and lie-to-move 3 times within equal distances. Kinetics.	Lateral thoracotomies caused postoperative pain and ipsilateral forelimb lameness, and both were reduced by sparing the latissimus dorsi.	Pain score: Glasgow Composite Measure Pain Scale - Short Form	Pain score: Glasgow Composite Measure Pain Scale - Short Form
(gait, posture, daily activity, behaviour, performance) and quality of life score	1			1															2917✓	Riley, L. M. et al.	Effect of massage therapy on pain and quality of life in dogs: A cross sectional study	2021	Veterinary Record	a convenience sample of 527 dogs (se tabel 1)	UK	Clinical Canine Massage Therapy delivered by Canine Massage Therapy Centre Ltd (LANTRA accredited	The current cross-sectional study aimed to investigate quantitative changes in pain (across multiple indicators) reported by dog owners and practitioners of the Canine Massage Guild UK (hereafter the Guild) in a large sample of dogs who were referred by veterinarians due to soft tissue damage/injury or myofascial/ musculoskeletal pain.	Data were extracted from case files for over 500 dogs who received 1–3 treatments using the Lenton Method of massage therapy.	clinical canine massage therapy was associated with a significant reduction in practitioner, and owner reported pain severity scores in all pain indicators (Gait, Posture, Behaviour,Daily Activity, Performance).		practitioner, and owner reported pain severity scores in all pain indicators (Gait, Posture, Behaviour,Daily Activity, Performance).
Clinical exam. Muscle mass circomference, joint angle + index score	1	1		1															3117✓	Schulz, K. S.; et al.	Clinical outcomes after common calcanean tendon rupture repair in dogs with a loop-suture tenorrhaphy technique and autogenous leukoreduced platelet-rich plasma	2019	Veterinary Surgery	Common calcanean tendon (CCT) ruptures dogs (n = 12).	USA	common calcanean tendon (CCT) rupture treatment	To report outcomes of dogs with common calcanean tendon (CCT) ruptures treated with a platelet-rich plasma (PRP) enhanced nonabsorbable loop-suture technique.	Follow up after surgery: Limb measurements including tendon diameter, proximal tibial (cranial tibial) muscle mass circumference, and standing tibiotarsal joint angle were recorded	Loop-suture tenorrhaphy with PRP resulted in normalization of the tibiotarsal standing joint angle and limb muscle mass within the first year after surgery		Clients were asked to complete the COI at follow-up, 16 questions regarding stiffness, gait, function and quality of life in the past 7 days. Canine Orthopedic Index scores were transformed to a 0–100 percentage
Questionnaires, VAS pain, VAS locomotion, Quality of life	1			1															3226✓	Silva, N. et al.	Effect of acupuncture on pain and quality of life in canine neurological and musculoskeletal diseases	2017	CANADIAN VETERINARY JOURNAL-REVUE VETERINAIRE CANADIENNE	A — dogs with neurological disease (n = 145) and B — dogs with musculoskeletal disease (n = 36)	Brazil	chronic pain in dogs with neurological and musculoskeletal diseases	to evaluate the efficacy of AP and related techniques alone or in combination with analgesics in chronic pain and quality of life of dogs with neurological and musculoskeletal diseases, using pre-validated scales answered by owners.	Initially all animals were subjected to once-weekly sessions of AP, for about 20 min and the maximum trial period was 24 wk. Once the animals improved, the AP sessions were con_x0002_ducted every other week. Sucess of treatment was analyzed by comparing data before, during, and after the proposed therapy. The dogs were discharged when treatment was successful before 24 wk.	Use of acupuncture alone or in combination with analgesics reduced pain and improved quality of life in dogs with neurological and musculoskeletal diseases.		Helsinki + VAS
Lameness score				1															3260✓	Smith, M. J. et al.	Comparison of a Novel Bone-Tendon Allograft With a Human Dermis-Derived Patch for Repair of Chronic Large Rotator Cuff Tears Using a Canine Model	2012	THE JOURNAL OF ARTHROSCOPIC AND RELATED SURGERY	Mature research dogs n=15	USA	Rotator-cuff tear, animal model study	to test differences between two types of allografts for rotator cuff repairment.	Animal model study, dogs euthanized at the end	BT dogs were less lame		Lameness graded 0 to 4 (0 is normal)
neuromuscular assessment score, instrumented carpet + video				1								1				1			3266✓	Snyder, J. M. et al.	Validity of a Neurological Scoring System for Canine X-Linked Myotubular Myopathy	2015	Human Gene Therapy Clinical Development	canine model of XLMTM. 4 (10) XLMTM dogs and 6 wild type littermate dogs	USA	X-linked myotubular myopathy (XLMTM)	We developed a neuromuscular assessment score, graded on a scale from 10 (normal) to 1 (unable to maintain sternal recumbency). We hypothesize that this neurological assessment score correlates with genotype and established measures of disease severity and is reliable when performed by an independent observer.	Neurological assessments included observations on stride length, the ability to run and jump, and the presence of exercise intolerance. Measurements such as muscle atrophy or certain aspects of gait abnormality (bunny hopping, short-strided gait) were described as mild to severe and graded on a scale of 0–4 (0 = none, 4 = severe). Dogs were also assessed for the presence or absence of a dropped j…	There is evidence that the scoring system is valid at the late stage of the disease (17 weeks of age) based on correlations between neurological score and established methods of severity scoring, such as hind limb torque measures and gait analysis		Neuromuscular assessment score for X-linked myotubular myopathy (XLMTM), graded on a scale from 10 (normal) to 1 (unable to maintain sternal recumbency)
Subjective (ROM + palpation) + lameness score + ultrasound	1			1				1											3302✓	Spinella, G. et al.	Observational study on lameness recovery in 10 dogs affected by iliopsoas injury and submitted to a physiotherapeutic approach	2021	Animals	10 dog with iopsoas myopathy disease (se tabel 1)	Italy	Acute trauma of the iliopsoas muscle	to test the outcome of physiotherapy in 10 dogs affected by a primary lesion of the iliopsoas muscle and the potential effects of sex, age, and breed on recovery	During the physiatric examination, the patient’s algic response, both to direct palpation of the iliopsoas muscle and to hindlimb extension with internal or external rotation of the hip joint, were evaluated. , lameness was assigned a specific grade from 0 to 4 according to severity. When possible, a final ultrasound evaluation was performed.	All dogs showed pain on palpation of the iliopsoas muscle, but only four exhibited pain on hindlimb extension with internal/external rotation of the hip joint. The pain on extension was resolved in all four dogs within 3-4 sessions. There was no limitation to hip ROM (50–160◦ for all dogs). During the physiatric examination, grade 1/4 lameness was observed in eight dogs, one dog had grade 2/4 lam…		lameness was assigned a specific grade from 0 to 4
Lameness, muscle mass assessment, passive range of motion	1	1		1				1				1							3640✓	Von Pfeil, D. J. F. et al.	Arthroscopic tenotomy for treatment of biceps tendon luxation in two apprehension police dogs	2020	JAVMA-JOURNAL OF THE AMERICAN VETERINARY MEDICAL ASSOCIATION	A 7.5-year-old 37.8-kg (83.2-lb) sexually intact male German Shepherd Dog (dog 1) and a 2.6-year-old 28.2-kg (62.0-lb) sexually intact male Dutch Shepherd (dog 2),	USA	thoracic limb lameness	Case descriptions of police dogs with biceps tendon luxation	Dog 1 has to be anaestetized quite early. Dog 2: had weight-bearing lameness (grade 1 to 2/5) in the right thoracic limb when walking and did not apply the same weight to the affected limb, compared with the contralateral limb, when standing. Both elbow joints had clinically normal pROM, and the dog showed no resistance to flexion or signs of pain with palpation of the medial compartments. For ea…	Dog 2: During the biceps stretch test on the right thoracic limb, the typically distinguishable stop in flexion that occurs when a noninjured BT moves through the intertu bercular groove and limits continued shoulder joint flexion was not noticed. These findings were suggestive of BTL. The circumference was 30 cm bilaterally. The dog underwent pressure sensitive walkway analysis (PSWA) and the to…	LOAD score	LOAD score

## Sheet:  Charts CCLD>< All
Subjective evaluation	37	Subjective evaluation	6	Subjective evaluation	17.1429	14.9194
Limb circumference	17	Limb circumference	5	Limb circumference	14.2857	6.85484
Muscle condition score (MCS)	18	Muscle condition score (MCS)	2	Muscle condition score (MCS)	5.71429	7.25806
Goniometry	12	Goniometry	3	Goniometry	8.57143	4.83871
Scoring systems	24	Scoring systems	5	Scoring systems	14.2857	9.67742
Six-minutes walk test	2	Six-minutes walk test		Six-minutes walk test	0	0.806452
Surface electromyography (sEMG)	16	Surface electromyography (sEMG)	2	Surface electromyography (sEMG)	5.71429	6.45161
Acoustic myography (AMG)	3	Acoustic myography (AMG)	1	Acoustic myography (AMG)	2.85714	1.20968
Electrical impedance myography (EIM)	2	Electrical impedance myography (EIM)		Electrical impedance myography (EIM)	0	0.806452
Force plates/ pressure walkways	35	Force plates/ pressure walkways	7	Force plates/ pressure walkways	20	14.1129
Treadmill with force plates	9	Treadmill with force plates	1	Treadmill with force plates	2.85714	3.62903
Video analysis with markers	25	Video analysis with markers	3	Video analysis with markers	8.57143	10.0806
Video analysis without markers	11	Video analysis without markers		Video analysis without markers	0	4.43548
Fluoroscopy with markers	1	Fluoroscopy with markers		Fluoroscopy with markers	0	0.403226
Accelerometry + pedometry	12	Accelerometry + pedometry		Accelerometry + pedometry	0	4.83871
Pressure algometry	1	Pressure algometry		Pressure algometry	0	0.403226
Infrared thermography	5	Infrared thermography		Infrared thermography	0	2.01613
Ultrasound	18	Ultrasound		Ultrasound	0	7.25806
					100	100
				Group
Subjective evaluation	37			1
Limb circumference	17			2
Muscle condition score (MCS)	18			2
Goniometry	12			2
Scoring systems	24			3
Six-minutes walk test	2			3
Surface electromyography (sEMG)	16			4
Acoustic myography (AMG)	3			4
Electrical impedance myography (EIM)	2			4
Force plates/ pressure walkways	35			5
Treadmill with force plates	9			5
Video analysis with markers	25			5
Video analysis without markers	11			5
Fluoroscopy with markers	1			5
Accelerometry + pedometry	12			5
Pressure algometry	1			6
Infrared thermography	5			6
Ultrasound	18			6
Subjective		37
Physical		30
Gait/stamina		26
Muscle tests		21
Kinetic/kinematic		93
Other		24
									Group
Subjective evaluation	37	37	37	37	37				1
Limb circumference	17	17	17	17	17				2
Muscle condition score (MCS/MMS)	18	18	18	18	18				2
Goniometry	12	12	12	12	12				2
Scoring systems	24	24	24	24	24				3
Six-minutes walk test	2	2	2	2	2				3
Surface electromyography (sEMG)	16	16	16	16	16				4
Acoustic myography (AMG)	3	3	3	3	3				4
Electrical impedance myography (EIM)	2	2	2	2	2				4
Force plates/ pressure walkway	35	35	35	35	35				5
Treadmill with force plates	9	9	9	9	9				5
Video analysis with markers	25	25	25	25	25				5
Video analysis no marksers	11	11	11	11	11				5
Fluoroscopy with markers	1	1	1	1	1				5
Accelerometry + pedometry	12	12	12	12	12				5
Pressure algometry	1	1	1	1	1				6
Infrared thermography	5	5	5	5	5				6
Ultrasound	18	18	18	18	18				6
Subjective						37	37
Physical						47	47
Gait/stamina						26	26
Muscle tests						21	21
Kinetic/kinematic						93	93
Other						24	24
			248				248

## Sheet: Diseases (context)
Methods (concept)	Subjective evaluation (e.g. clinical examination)	Limb circumference	Muscle condition score (MCS/MMS)	Lameness / pain score /neuromuscular assessment score (= scoring systems)	Pressure algometry	Infrared thermography	Six-minutes walk test	Ultrasound	Electrical impedance myography (EIM)	Surface electromyography (sEMG)	Acoustic myography (AMG)	Force plates/ force transducer / instrumented carpet/ pressure walkway	Treadmill with force plates	Goniometry	Accelerometry + pedometry	Video analysis no marksers	Markers + cameras	Markers + fluoroscopy	Covidence #	Author(s)	Publication title	Year of publication	Journal	Study population	Country of origin	Disease		Diseases sorted by number
Ground reaction force, kinetics												1							3211✓	Shorter, K.; Brown, W.	Ground force kinetic adaptations associated with canine boots	2019	BIOLOGIA FUTURA	Six clinically sound beagles were analyzed on two separate occasions using a cross-over study design to enable randomization between barefoot and shod conditions.	Australia	Basic research, sound dog(s)		Basic research, sound dog(s)	48
sEMG (+ kinetics (treadmill with force plates) + kinematics (marker + cameras))										1			1				1		410✓	Breitfuss, K. et al	Surface Electromyography of the Vastus Lateralis, Biceps Femoris, and Gluteus Medius Muscle in Sound Dogs During Walking and Specific Physiotherapeutic Exercises	2015	Veterinary surgery	10 dogs (4 Labrador Retrievers, 3 Border Collies, 1 Golden Retriever, 1 Australian shepherd, and 1 German Shorthaired Pointer)	Austria	Basic research, sound dog(s)		Cranial cruciate ligament disease (CCLD)	16
GRF, pressure plate												1							3352✓	Strasser, T et al.	A comparison of ground reaction forces during level and cross-slope walking in Labrador Retrievers	2014	BMC Veterinary Research	ten client-owned, adult, clinically sound Labrador Retrievers between one to seven years of age (3.4 ± 2.3 y) and from 24.0 to 36.0 kg (27.7 ± 3.5 kg).	Austria	Basic research, sound dog(s)		Forelimb disorders (incl elbow and shoulder disorders)	10
Infrared thermography						1													3063✓	Santos I. et al.	Whole-body vibration on leg muscles thermography and femoral resistive index of in adult healthy dogs	2019	Research in Veterinary Science	10 healthy beagle dogs (3f/7m)	Brazil	Basic research, sound dog(s)		Golden retriever muscular dystrophy (GRMD) /Duchenne muscular dystrophy	10
Ultrasound								1											3072✓	Sarto C.G. et al.	The role of B-mode ultrasonography in the musculoskeletal anatomical evaluation of the cervical region of the dog spine	2014	Pesquisa Veterinaria Brasileira	4 clinically normal mixed breed dogs (2 males and 2 females), weighing 10 to 15 kg	Brazil	Basic research, sound dog(s)		Hindlimb disorders (incl. stifle disorders other than CCLD)	10
Gait analysis,kinematics																	1		3224✓	Silva G.C.A. et al.	Kinematic gait analyses in healthy Golden Retrievers	2014	Pesquisa Veterinaria Brasileira	7 healtthy golden retriever females	Brazil	Basic research, sound dog(s)		Hip disorders	9
EMG + kinematic (video film)										1						1			142✓	Araujo, J.F. et al	Electromyographic analysis of the gait cycle phases of boxer dogs	2016	Arquivo Brasileiro de Medicina Veterinária e Zootecnia	7 healthy boxers, 5 females, 2 males	Brazil	Basic research, sound dog(s)		Myopathies	9
3D Kinematics (20 reflective markers, 6 cameras)																	1		801✓	De Souza, M. C. et al	Kinematics of healthy American Pit Bull Terrier dogs	2021	Veterinarni Medicina	11 healthy American Pit Bull Terriers (4 males, 7 females)he	Brazil	Basic research, sound dog(s)		Spine / spinal cord disorders	6
Muscle pain measurement: pressure algometry					1														1929✓	Lane, D. M. & Hill, S. A.	Pressure algometry measurement of canine muscular pain near the thoracolumbar junction: evaluation of a modified technique	2016	Veterinary Anaesthesia and Analgesia	63 client-owned dogs	Canada	Basic research, sound dog(s)		Nutrient-related diseases	5
Muscle condition score (MCS)	1		1																3055✓	Santarossa, A. et al	Assessment of canine and feline body composition by veterinary health care teams in Ontario, Canada	2018	Canadian Veterinary Journal	177 veterinarians responding to a questionare	Canada	Basic research, sound dog(s)		X-linked myotubular myopathy (XLMTM)	5
AMG											1								1168✓	Fuglsang-Damgaard, L. H. et al	Altered muscle activation in agility dogs performing warm-up exercises: an acoustic myography study	2021	Comparative exercise physiology	14 dogs (8 females, 6 males)	Denmark	Basic research, sound dog(s)		Cardiac diseases	3
AMG											1								3631✓	Vitger, A. D et al.	The impact of water depth and speed on muscle fiber activation of healthy dogs walking in a water treadmill	2021	Acta Veterinaria Scandinavica	25 dogs (tabel 1)	Denmark	Basic research, sound dog(s)		Kidney diseases	2
Kinetics (Tekscan mat) + kinematics (reflective markers and high speed camera)												1					1		342✓	Blake, S. et al	Kinematics and kinetics of dogs completing jump and A-frame exercises	2021	Comparative Exercise Physiology	14 German Sherperds (13 males, 1 female)	England	Basic research, sound dog(s)		Oncology	2
Custom built device - modified helper sleeves, three force sensors + Three-dimensional accelerometer attached to dogs’ harnesses															1	1			1568✓	Hyytiainen, H. K et al.	Reliability of a New Bite Force Measure and Biomechanics of Modified Long Attack in Police Dogs	2021	Animals	Twenty Finnish male police dogs, 7 German Shepherd Dogs (GSDs) and 13 Belgian Shepherd Dogs, Malinois (BSDMs)	Finland	Basic research, sound dog(s)		Endocrinology	1
Bite force (force transducer) + filming												1				1			399✓	Brassard, C. et al.	Bite force and its relationship to jaw shape in domestic dogs	2020	Journal of Experimental Biology	3 pure-breed Belgian shepherd dogs (Malinois)	France	Basic research, sound dog(s)		Intoxication	1
Kinematics, Instrumented treadmill, gait analysis												2	1				1		2109✓	Lorke, M. et al.	Comparative kinematic gait analysis in young and old Beagle dogs	2017	Journal of Veterinary Science	10 Beagle dogs 5 young/5 old	Germany	Basic research, sound dog(s)		Neuritis	1
3D kinematics and ground reaction forces												1					1		3274✓	Sohnel, K. et al.	Limb dynamics in agility jumps of beginner and advanced dogs	2021	The Journal of experimental biology	20 healthy adult border collies	Germany	Basic research, sound dog(s)		Thorax surgery	1
3D kinematics																1			3645✓	Wachs, K et al.	Three-dimensional movements of the pelvis and the lumbar intervertebral joints in walking and trotting dogs	2016	Veterinary Journal	N=3 Beagle dogs, healthy	Germany	Basic research, sound dog(s)			139
kinematics (2D with cameras )										1						1	1		544✓	Catavitello, G. et al	Planar covariation of hindlimb and forelimb elevation angles during terrestrial and aquatic locomotion of dogs	2015	PloS One	6 healthy dogs (3 Labradors Retrievers and 3 Golden Retrievers)	Italy	Basic research, sound dog(s)
MCS			1																3092✓	Scarpa, P. et al.	How does the nutritional assessment of dogs vary in a veterinary staff?	2017	Journal of Veterinary Internal Medicine	75 adult dogs, 4 different breeds	Italy	Basic research, sound dog(s)
Kinematics, EMG										1							1		3886✓	Yoshikawa, K. et al.	Functional assessment of the gluteus medius, cranial part of the biceps femoris, and vastus lateralis in beagle dogs based on a novel gait phase classification	2021	Journal of Veterinary Medical Science	Eight beagles (3 females and 5 males) owned by Rakuno Gakuen University were used in this study. The dogs were aged from 4 to 8 years (5.6 ± 0.6 years). Their body weights ranged from 10.0 to 14.7 kg (12.3 ± 0.6 kg) and their body heights (measured from the ground to the dorsal aspect of the scapula) ranged from 37.0 to 40.5 cm (38.7 ± 0.5 cm). Healthy dogs	Japan	Basic research, sound dog(s)
Kinetics (two force platforms) + kinematics (markers + cameras)												1					1		444✓	Brown, N.P. et al	Development of a Canine Rigid Body Musculoskeletal Computer Model to Evaluate Gait	2020	FRONTIERS IN BIOENGINEERING AND BIOTECHNOLOGY	1 dog, Dachshund female	Kentucky	Basic research, sound dog(s)
MCS + ultrasound + forelimb circumference (FLEMS) + MRI		1	1					1											1145✓	Freeman, L. M. et al	Evaluation of the use of muscle condition score and ultrasonographic measurements for assessment of muscle mass in dogs	2019	American journal of veterinary research	40 dogs, 3-16 years old (20 of them being Beagles)	Massachusetts	Basic research, sound dog(s)
MCS + ultrasound			1					1											1149✓	Freeman, L. M. et al	Quantitative assessment of muscle in dogs using a vertebral epaxial muscle score	2017	The Canadian Journal of Veterinary Research	38 dogs	Massachusetts	Basic research, sound dog(s)
EMG + kinematics + kinetics (force plates, standing)										1		1					1		89✓	Alizadeh, M. et al	An EMG-driven biomechanical model of the canine cervical spine	2017	Journal of electromyography and kinesiology	1 male dog, 26 kg laboratory dog	Ohio	Basic research, sound dog(s)
Kinematics (weight distribution)												1							1102✓	Fish, F. E. et al	A 60:40 split: Differential mass support in dogs	2021	ANATOMICAL RECORD-ADVANCES IN INTEGRATIVE ANATOMY AND EVOLUTIONARY BIOLOGY	552 dogs (123 breeds)	Pennsylvania	Basic research, sound dog(s)
Thermal imaging						1													1053✓	Farley, C. M. et al	Thermal Imaging Following Exercise in Working Dogs	2021	Frontiers in Veterinary Science	9 dogs ( 3 German Shepherds, 6 Labrador Retrievers)	Philadelphia	Basic research, sound dog(s)
Infrared thermography (IRT)						1													3294✓	Soroko, M. et al.	Changes in Body Surface Temperature Associated with High-Speed Treadmill Exercise in Beagle Dogs Measured by Infrared Thermography	2021	Animals	nine clinically healthy Beagle dogs (four females and five males; age 4–17 years; mean body weight 14 ± 1.5 kg) with no history of lameness or musculoskeletal pathology, with similar daily physical activity levels.	Poland	Basic research, sound dog(s)
Thermography	1					1													3524✓	Trudova, L et al.	Physiotherapy in the rehabilitation of sledge dogs	2021	EDP Sciences	10 (25) adult Husky sled dogs participating in sports races were examined	Russia	Basic research, sound dog(s)
surface electromyography										1						1			2402✓	v. et al.	Surface electromyography of the longissimus and gluteus medius muscles in greyhounds walking and trotting on ground flat, up, and downhill	2020	Animals	five Greyhounds	Spain	Basic research, sound dog(s)
Surface EMG + ultra sonography								1		1									1367✓	Gözgören and Cingi	Evaluation of ECG and EMG Findings in Dogs Undergoing Abdominal Ultrasonography	2020	Kocatepe Vet J	12 dogs between the ages of 1-9	Turkey	Basic research, sound dog(s)
Goniometry and thigh circumference		1												1					3013✓	Sabanci, S. S.; Ocal, M. K.	Comparison of goniometric measurements of the stifle joint in seven breeds of normal dogs	2016	Veterinary and Comparative Orthopaedics and Traumatology	We used a total of 126 dogs from seven different breeds: Belgian Malinois, German Shepherds, Dobermanns, Boxers, Labrador Retrievers, Golden Retrievers, and Rottweilers.	Turkey	Basic research, sound dog(s)
A pressure walkway and a motion capture system obtained measures of kinetics, kinematics and conformation during standing and trot												1					1		1547✓	Humphries, A et al.	Biomechanical comparison of standing posture and during trot between German shepherd and Labrador retriever dogs	2020	PlosOne	12 GSD + 12 LRD	UK	Basic research, sound dog(s)
Muscle tone of the thighs (i.e. quadriceps muscles) and upper forelimb (triceps muscle) using a semi-objective scale based on palpation (scale 1–9), mid-thigh circumference + Biomechanics/motion + pressure walkway		1										1					1		1550✓	Humphries, A et al.	Diferent conformations of theGerman shepherd dog breed afect its posture and movement	2020	Scientific Reports	German shepherd dog (GSD): A total of 60 (31 females) GSDs were recruited in the study	UK	Basic research, sound dog(s)
EMG, Kinematics										1							1		2699✓	Parkinson, S. et al.	Effect of water depth on muscle activity of dogs when walking on a water treadmill	2018	Comparative Exercise Physiology	7 dogs, various breeds, (Table 1)	UK	Basic research, sound dog(s)
(gait, posture, daily activity, behaviour, performance) and quality of life score	1			1															2917✓	Riley, L. M. et al.	Effect of massage therapy on pain and quality of life in dogs: A cross sectional study	2021	Veterinary Record	a convenience sample of 527 dogs (se tabel 1)	UK	Basic research, sound dog(s)
Ultralyd								1											2929✓	Roberts, E et al.	Evaluation of the reliability of real‑time ultrasonography to measure muscle thickness of the canine middle gluteal muscle	2016	Acta Veterinaria Scandinavica	ten healthy canines,	UK	Basic research, sound dog(s)
IMU/Accelerometry															1				3751✓	Wilshin, S. et al.	Dog galloping on rough terrain exhibits similar limb co-ordination patterns and gait variability to that on flat terrain	2021	Bioinspiration & biomimetics	six adult dogs ofmixed sex with withers height 507.5 ± 66.3 mm (mean ± s.d) and body mass 22.6 ± 4.5 kg (mean ± s.d).	UK	Basic research, sound dog(s)
Kinematic gait evaluation; low-cost consumer applications (apps);																	1		1329✓	Guevara, J. L et al.	Proceedings of the 10th International Symposium on Veterinary Rehabilitation and Physical Therapy; and the Summit of the American Association of Rehabilitation Veterinarians; and the American College of Veterinary Sports Medicine and Rehabilitation ABSTRACT title: Comparison of a commercially available consumer mobile movement analysis application with a 3-D kinematic gait analysis system	2018	Acta Veterinaria Scandinavica	10 dogs	USA	Basic research, sound dog(s)
Muscle condition score, ultrasonographic measurements of muscle thickness, activity monitoring (commercial activity monitor)			1					1							1				1562✓	Hutchinson, D et al.	Assessment of methods of evaluating sarcopenia in old dogs	2012	American Journal of Veterinary Research	9 healthy young (1 to 5 years old) and 10 old (> 8 years old) Labrador Retrievers	USA	Basic research, sound dog(s)
surface emg										1									1631✓	Janas, K. E. A. & Dl, M.	Surface electromyography of the biceps brachii and lateral triceps muscles in dogs during walking, trotting, and selected therapeutic exercises	2020	Veterinary and Comparative Orthopaedics and Traumatology	8 healthy dogs	USA	Basic research, sound dog(s)
Wearable motion sensors or inertial measurement units (IMUs). Custom-built.															1	1			1642✓	Jenkins, G. J. et al.	Automatic characterization of stride parameters in canines with a single wearable inertial sensor	2018	PloS One	three adult mixed breed dogs	USA	Basic research, sound dog(s)
Surface EMG + force platform for initial screening of the dogs										1		1							2319✓	McLean, H.M. et al.	Surface Electromyography of the Vastus Lateralis, Biceps Femoris, and Gluteus Medius in Dogs During Stance, Walking, Trotting, and Selected Therapeutic Exercises	2019	Frontiers in Veterinary Science	(n = 12; 2 Standard Poodles, 1 Golden Retriever, 1 Australian shepherd, and 9 Mixed Breed Dogs. Dog ages and weights ranged from 1 to 9 years (mean 3.8 years) and 17–33.1 kg (mean 25.6 kg), respectively Healthy dogs.	USA	Basic research, sound dog(s)
MCS			1																2425✓	Mooney, A et al.	Radial and coccygeal artery indirect doppler systolic blood pressure measurements in privately-owned, conscious dogs	2017	Journal of Veterinary Internal Medicine	Sixty-two privately-owned dogs	USA	Basic research, sound dog(s)
infrared thermographic images + kinetics (pressure walkway)						1						1							2902✓	Repac, J et al.	Evaluation of Thermographic Imaging in Canine Hindlimb Muscles After 6 Min of Walking-A Pilot Study	2020	Frontiers in Veterinary Science	11 healthy dogs (Staffordshire terrier mixed breed dogs)	USA	Basic research, sound dog(s)
Gait Analysis; pressurewalkway system (PSW)												1							3101✓	Schaul, K. R. et al.	Evaluation of gait analysis data obtained using a cover versus no cover on a validatedpressure sensitive walkway system	2020	Veterinary and Comparative Orthopaedics and Traumatology	Healthy dogs were enrolled n=?	USA	Basic research, sound dog(s)
Physical activity assessment, MCS	1		1												1				3359✓	Su, D. K et al.	Impact of feeding method on overall activity of indoor, client-owned dogs	2019	Journal of Small Animal Practice	A total of 26 dogs were enrolled in the study, and 24 completed the study (Table 3).	USA	Basic research, sound dog(s)
gait analysis												1		1					3632✓	Vitt, M. A et al.	Incidence of Normal versus Support Trot in the Healthy Adult German Shepherd Dog	2020	Veterinary and Comparative Orthopaedics and Traumatology	40 German Shepherd dogs enrolled, there were 21 female (7 spayed, 14 intact) and 19 male dogs (7 castrated, 12 intact) between 1 and 9 years of age (mean 4.16 years old) and weighing between 26.7 and 44.8 kg (mean 33.5 kg).	USA	Basic research, sound dog(s)
MCS			1																278✓	Bay, P. L. et al.	Prevalence of cachexia in dogs with congestive heart failure	2017	Journal of Cachexia, Sarcopenia and Muscle	196 dogs with congestive heart failure	Massachusetts	Cardiac diseases
MCS			1																1147✓	Freeman, L. M. et al	Pilot study of a myostatin antagonist in dogs with cardiac cachexia	2015	Journal of Veterinary Cardiology	7 dogs with congestive heart failure (CHF) and cardiac cachexia	Massachusetts	Cardiac diseases
muscle condition score (MCS) to assess muscle loss			1																1597✓	Ineson, D. L et al.	Clinical and laboratory findings and survival time associated with cardiac cachexia in dogs with congestive heart failure	2019	Journal of Veterinary Internal Medicine	269 dogs with congestive heart failure	USA	Cardiac diseases
physical examination, palpably thickened fibrotic bands along the thigh musculature and restricted stifle range of motion	1			1															1510✓	Hoon Q. J. et al.	Surgical management of bilateral semitendinosus fibrotic myopathy and cranial cruciate ligament disease in a German Shepherd Dog	2019	Australian Veterinary Practitioner	A 2-year-old male neutered GSD	Australia	Cranial cruciate ligament disorders (CCLD)
Muscle score + lameness score			1	1															748✓	De Barros, L. P. et al	Prospective clinical assessment of tibial tuberosity advancement for the treatment of cranial cruciate ligament rupture in dogs	2018	Acta Cirurgica Brasileira	18 dogs (8 males, 10 females)	Brazil	Cranial cruciate ligament disorders (CCLD)
MCS			1																3054✓	Santarossa, A et al.	Body composition of medium to giant breed dogs with or without cranial cruciate ligament disease	2020	Veterinary Surgery	60 dogs (30 dogs with CCL disease and 30 dogs without clinical signs of orthopedic disease)	Canada	Cranial cruciate ligament disorders (CCLD)
EMG + kinematics (markers + cameras) + kinetics (force platforms in a runway)										1		1					1		41✓	Adrian C. P. et al	Gait and electromyographic alterations due to early onset of injury and eventual rupture of the cranial cruciate ligament in dogs: A pilot study	2019	Veterinary Surgery	Purpose-bred, 5 females, 1.6±1.0 years, 22.2 ± 4.9 kg	Colorado	Cranial cruciate ligament disorders (CCLD)
Thigh circumference + kinetics (pressure sensitive walkway)		1										1							1134✓	Frank, I. et al	Diagnostic Ultrasound Detection of Changes in Femoral Muscle Mass Recovery after Tibial Plateau Levelling Osteotomy in Dogs	2019	Veterinary and Comparative Orthopaedics and Traumatology	7 dogs after TPLO	Colorado	Cranial cruciate ligament disorders (CCLD)
Finnish Canine Stifle Index (FCSI)		1												1					1569✓	Hyytiainen, H. K et al.	Developing a testing battery for measuring dogs' stifle functionality: the Finnish Canine Stifle Index (FCSI)	2018	Veterinary Record	43 CCl treated + 21 healthy dogs	Finland	Cranial cruciate ligament disorders (CCLD)
Physiotherapeutic evaluations methods	1	1		1								1							1571✓	Hyytiainen, H. K et al.	Ranking of physiotherapeutic evaluation methods as outcome measures of stifle functionality in dogs	2013	Acta Veterinaria Scandinavica	43 dogs, 19 males and 24 females, with unilateral ST CCLd + control group consisted of 21 dogs, 7 males and 14 female Mixed breeds.	Finland	Cranial cruciate ligament disorders (CCLD)
full orthopedic examination, lameness evaluation on a scale. ROM. Kinetics.	1			1								1		1					2417✓	Molsa, S. H et. Al.	Long-term functional outcome after surgical repair of cranial cruciate ligament disease in dogs	2014	BMC Veterinary Research	47 dogs (25 females, 22 males). The breeds of these dogs were Labrador Retriever (15), Rottweiler (6), mixed breed (4), Golden Retriever (3), Bernese Mountain Dog (2), Doberman Pincher (2), Newfoundland Dog (2), Nova Scotia Duck Tolling Retriever (2), and one each of Beauceron, Black Russian Terrier, Bordeaux Dog, Bullmastiff, Collie, Dalmatian, Giant Schnauzer, Karelian Bear Dog, Short-Haired Ge…	Finland	Cranial cruciate ligament disorders (CCLD)
[truncated: 81 more rows]

## Sheet: Expert evaluation
	Method compliance	Clinical relevance
Subjective evaluation	4	3
Limb circumference	4	2
Muscle condition score (MCS/MMS)	4	2
Scoring systems	4	1
Surface electromyography (sEMG)	1	4
Acoustic myography (AMG)	1	4
Force plates/ pressure walkway	1	2
Treadmill with force plates	1	3
Goniometry	4	2
Video analysis with markers	1	2
Pressure algometry	3	1
[truncated: 7 more rows]
